# Supplementary material for: Biosynthesis of macrocyclic peptides with C-terminal β-amino-α-keto acid groups by three different metalloenzymes
Source: bioRxiv. 2024 Jan 17:2023.10.30.564719. Originally published 2023 Oct 30. Preprint. [Version 3] doi: 10.1101/2023.10.30.564719 (PMC10635010; doi:10.1101/2023.10.30.564719)
Supplement: Supplement 1 [file media-1.xlsx]

## Sheet: main_co_occur
Query	Genus/Species	Nucleotide_acc	Protein_acc	start	end	dir	PfamID1	Name1	Description1	E-value1	PfamID2	Name2	Description2	E-value2	PfamID3	Name3	Description3	E-value3
ABC35712.1	Burkholderia thailandensis E264	CP000085.1	ABC34322.1	19388	18341	-	PF06314	ADC	Acetoacetate decarboxylase (ADC)	1.6e-78
ABC35712.1	Burkholderia thailandensis E264	CP000085.1	ABC35395.1	19492	20155	+	PF01569	PAP2	PAP2 superfamily	9e-18	PF14378	PAP2_3	PAP2 superfamily	2.9e-06
ABC35712.1	Burkholderia thailandensis E264	CP000085.1	ABC34252.1	20936	20183	-
ABC35712.1	Burkholderia thailandensis E264	CP000085.1	ABC35917.1	22075	21247	-	PF04954	SIP	Siderophore-interacting protein	2.1e-38	PF08021	FAD_binding_9	Siderophore-interacting FAD-binding domain	4.8e-37
ABC35712.1	Burkholderia thailandensis E264	CP000085.1	ABC34311.1	22822	22114	-	PF03551	PadR	Transcriptional regulator PadR-like family	1.7e-19
ABC35712.1	Burkholderia thailandensis E264	CP000085.1	ABC35679.1	22927	23764	+
ABC35712.1	Burkholderia thailandensis E264	CP000085.1	ABC35200.1	23760	25167	+	PF00067	p450	Cytochrome P450	1.7e-36
ABC35712.1	Burkholderia thailandensis E264	CP000085.1	ABC34935.1	25318	25519	+
ABC35712.1	Burkholderia thailandensis E264	CP000085.1	ABC35712.1	25688	26540	+	PF05114	DUF692	Protein of unknown function (DUF692)	1e-39	PF01261	AP_endonuc_2	Xylose isomerase-like TIM barrel	6e-05
ABC35712.1	Burkholderia thailandensis E264	CP000085.1	ABC34269.1	26536	27370	+
ABC35712.1	Burkholderia thailandensis E264	CP000085.1	ABC34219.1	27366	29310	+	PF02310	B12-binding	B12 binding domain	1.6e-17	PF04055	Radical_SAM	Radical SAM superfamily	2.3e-16
ABC35712.1	Burkholderia thailandensis E264	CP000085.1	ABC34725.1	29326	30313	+	PF13649	Methyltransf_25	Methyltransferase domain	5.7e-08	PF13847	Methyltransf_31	Methyltransferase domain	2.6e-07	PF08241	Methyltransf_11	Methyltransferase domain	1.3e-05	PF13489	Methyltransf_23	Methyltransferase domain	2e-05	PF08242	Methyltransf_12	Methyltransferase domain	8.1e-05
ABC35712.1	Burkholderia thailandensis E264	CP000085.1	ABC35534.1	30721	30547	-
ABC35712.1	Burkholderia thailandensis E264	CP000085.1	ABC34850.1	31378	30757	-	PF01810	LysE	LysE type translocator	1.2e-36
ABC35712.1	Burkholderia thailandensis E264	CP000085.1	ABC35652.1	31485	32379	+	PF03466	LysR_substrate	LysR substrate binding domain	7.9e-20	PF00126	HTH_1	Bacterial regulatory helix-turn-helix protein, lysR family	2.9e-14	PF14549	P22_Cro	DNA-binding transcriptional regulator Cro	8.8e-05	PF12802	MarR_2	MarR family	0.00034	PF13556	HTH_30	PucR C-terminal helix-turn-helix domain	0.00035
ABC35712.1	Burkholderia thailandensis E264	CP000085.1	ABC36149.1	33185	32429	-	PF13545	HTH_Crp_2	Crp-like helix-turn-helix domain	3.5e-20	PF00027	cNMP_binding	Cyclic nucleotide-binding domain	6e-18	PF00325	Crp	Bacterial regulatory proteins, crp family	2.2e-14	RREFamAux006	RRE_cNMP	-	2.6e-08
ABC35712.1	Burkholderia thailandensis E264	CP000085.1	ABC34752.1	33802	33334	-	PF00582	Usp	Universal stress protein family	3.5e-31
WP_009907054.1	Burkholderia thailandensis	NZ_JANURI010000028.1	WP_009894574.1	62726	62495	-
WP_009907054.1	Burkholderia thailandensis	NZ_JANURI010000028.1	WP_009894573.1	63146	63614	+	PF00582	Usp	Universal stress protein family	3.5e-31
WP_009907054.1	Burkholderia thailandensis	NZ_JANURI010000028.1	WP_009894572.1	63763	64519	+	PF13545	HTH_Crp_2	Crp-like helix-turn-helix domain	3.5e-20	PF00027	cNMP_binding	Cyclic nucleotide-binding domain	6e-18	PF00325	Crp	Bacterial regulatory proteins, crp family	2.2e-14	RREFamAux006	RRE_cNMP	-	2.6e-08
WP_009907054.1	Burkholderia thailandensis	NZ_JANURI010000028.1	WP_009907056.1	65463	64569	-	PF03466	LysR_substrate	LysR substrate binding domain	7.9e-20	PF00126	HTH_1	Bacterial regulatory helix-turn-helix protein, lysR family	5.5e-15	PF14549	P22_Cro	DNA-binding transcriptional regulator Cro	8.8e-05	PF13556	HTH_30	PucR C-terminal helix-turn-helix domain	0.00032	PF12802	MarR_2	MarR family	0.00035
WP_009907054.1	Burkholderia thailandensis	NZ_JANURI010000028.1	WP_009894570.1	65570	66191	+	PF01810	LysE	LysE type translocator	1.2e-36
WP_009907054.1	Burkholderia thailandensis	NZ_JANURI010000028.1	WP_009894566.1	67625	66635	-	PF13649	Methyltransf_25	Methyltransferase domain	5.7e-08	PF13847	Methyltransf_31	Methyltransferase domain	2.6e-07	PF08241	Methyltransf_11	Methyltransferase domain	1.3e-05	PF13489	Methyltransf_23	Methyltransferase domain	2.1e-05	PF08242	Methyltransf_12	Methyltransferase domain	8.1e-05
WP_009907054.1	Burkholderia thailandensis	NZ_JANURI010000028.1	WP_009894565.1	69582	67638	-	PF02310	B12-binding	B12 binding domain	1.6e-17	PF04055	Radical_SAM	Radical SAM superfamily	2.3e-16
WP_009907054.1	Burkholderia thailandensis	NZ_JANURI010000028.1	WP_009894564.1	70412	69578	-
WP_009907054.1	Burkholderia thailandensis	NZ_JANURI010000028.1	WP_009907054.1	71260	70408	-	PF05114	DUF692	Protein of unknown function (DUF692)	7.1e-40	PF01261	AP_endonuc_2	Xylose isomerase-like TIM barrel	6e-05
WP_009907054.1	Burkholderia thailandensis	NZ_JANURI010000028.1	WP_004201048.1	71630	71429	-
WP_009907054.1	Burkholderia thailandensis	NZ_JANURI010000028.1	WP_009894540.1	73188	71781	-	PF00067	p450	Cytochrome P450	1.7e-36
WP_009907054.1	Burkholderia thailandensis	NZ_JANURI010000028.1	WP_230631267.1	73565	73184	-
WP_009907054.1	Burkholderia thailandensis	NZ_JANURI010000028.1	WP_025992048.1	74125	74833	+	PF03551	PadR	Transcriptional regulator PadR-like family	1.7e-19
WP_009907054.1	Burkholderia thailandensis	NZ_JANURI010000028.1	WP_009894531.1	74872	75700	+	PF04954	SIP	Siderophore-interacting protein	2.1e-38	PF08021	FAD_binding_9	Siderophore-interacting FAD-binding domain	4.8e-37
WP_009907054.1	Burkholderia thailandensis	NZ_JANURI010000028.1	WP_223297137.1	76240	76006	-
WP_009907054.1	Burkholderia thailandensis	NZ_JANURI010000028.1	WP_009894529.1	76527	76764	+
WP_009907054.1	Burkholderia thailandensis	NZ_JANURI010000028.1	WP_009894528.1	77389	76792	-	PF01569	PAP2	PAP2 superfamily	6.8e-18	PF14378	PAP2_3	PAP2 superfamily	1.8e-06
WP_009898131.1	Burkholderia thailandensis	NZ_WCIQ01000029.1	WP_009894527.1	945	204	-	PF06314	ADC	Acetoacetate decarboxylase (ADC)	5.5e-79
WP_009898131.1	Burkholderia thailandensis	NZ_WCIQ01000029.1	WP_009894528.1	1421	2018	+	PF01569	PAP2	PAP2 superfamily	6.8e-18	PF14378	PAP2_3	PAP2 superfamily	1.8e-06
WP_009898131.1	Burkholderia thailandensis	NZ_WCIQ01000029.1	WP_009894529.1	2283	2046	-
WP_009898131.1	Burkholderia thailandensis	NZ_WCIQ01000029.1	WP_019254851.1	3948	3120	-	PF04954	SIP	Siderophore-interacting protein	4.2e-38	PF08021	FAD_binding_9	Siderophore-interacting FAD-binding domain	1.7e-37
WP_009898131.1	Burkholderia thailandensis	NZ_WCIQ01000029.1	WP_029227139.1	4713	3987	-	PF03551	PadR	Transcriptional regulator PadR-like family	1.8e-19
WP_009898131.1	Burkholderia thailandensis	NZ_WCIQ01000029.1	WP_269241812.1	5226	5655	+
WP_009898131.1	Burkholderia thailandensis	NZ_WCIQ01000029.1	WP_009898130.1	5651	7058	+	PF00067	p450	Cytochrome P450	1.6e-37
WP_009898131.1	Burkholderia thailandensis	NZ_WCIQ01000029.1	WP_004201048.1	7209	7410	+
WP_009898131.1	Burkholderia thailandensis	NZ_WCIQ01000029.1	WP_009898131.1	7579	8431	+	PF05114	DUF692	Protein of unknown function (DUF692)	1.3e-39	PF01261	AP_endonuc_2	Xylose isomerase-like TIM barrel	5.7e-05
WP_009898131.1	Burkholderia thailandensis	NZ_WCIQ01000029.1	WP_019254854.1	8427	9261	+
WP_009898131.1	Burkholderia thailandensis	NZ_WCIQ01000029.1	WP_025405954.1	9257	11201	+	PF02310	B12-binding	B12 binding domain	1.6e-17	PF04055	Radical_SAM	Radical SAM superfamily	2.1e-16
WP_009898131.1	Burkholderia thailandensis	NZ_WCIQ01000029.1	WP_269241806.1	11214	12204	+	PF13649	Methyltransf_25	Methyltransferase domain	3.2e-08	PF13847	Methyltransf_31	Methyltransferase domain	1.1e-07	PF08241	Methyltransf_11	Methyltransferase domain	1.4e-05	PF13489	Methyltransf_23	Methyltransferase domain	1.8e-05	PF08242	Methyltransf_12	Methyltransferase domain	2.8e-05
WP_009898131.1	Burkholderia thailandensis	NZ_WCIQ01000029.1	WP_009898139.1	13269	12648	-	PF01810	LysE	LysE type translocator	2.2e-36
WP_009898131.1	Burkholderia thailandensis	NZ_WCIQ01000029.1	WP_009898141.1	13376	14270	+	PF03466	LysR_substrate	LysR substrate binding domain	2.8e-19	PF00126	HTH_1	Bacterial regulatory helix-turn-helix protein, lysR family	5.5e-15	PF14549	P22_Cro	DNA-binding transcriptional regulator Cro	8.8e-05	PF13556	HTH_30	PucR C-terminal helix-turn-helix domain	0.00032	PF12802	MarR_2	MarR family	0.00035
WP_009898131.1	Burkholderia thailandensis	NZ_WCIQ01000029.1	WP_009894572.1	15070	14314	-	PF13545	HTH_Crp_2	Crp-like helix-turn-helix domain	3.5e-20	PF00027	cNMP_binding	Cyclic nucleotide-binding domain	6e-18	PF00325	Crp	Bacterial regulatory proteins, crp family	2.2e-14	RREFamAux006	RRE_cNMP	-	2.6e-08
WP_009898131.1	Burkholderia thailandensis	NZ_WCIQ01000029.1	WP_009894573.1	15687	15219	-	PF00582	Usp	Universal stress protein family	3.5e-31
WP_009898131.1	Burkholderia thailandensis	NZ_WCIQ01000029.1	WP_009898144.1	16107	16338	+
WP_015603954.1	Burkholderia humptydooensis	NZ_JAUY01000034.1	WP_015604046.1	26397	25680	-	PF03551	PadR	Transcriptional regulator PadR-like family	2e-19
WP_015603954.1	Burkholderia humptydooensis	NZ_JAUY01000034.1	WP_012492354.1	26510	27047	+
WP_015603954.1	Burkholderia humptydooensis	NZ_JAUY01000034.1	WP_015602890.1	27581	28616	+	PF08007	JmjC_2	JmjC domain	9.3e-27	PF07883	Cupin_2	Cupin domain	7.9e-05	PF13621	Cupin_8	Cupin-like domain	0.00022
WP_015603954.1	Burkholderia humptydooensis	NZ_JAUY01000034.1	WP_015603899.1	28605	29703	+	PF07690	MFS_1	Major Facilitator Superfamily	1.8e-21
WP_015603954.1	Burkholderia humptydooensis	NZ_JAUY01000034.1	WP_011235908.1	29973	31240	+
WP_015603954.1	Burkholderia humptydooensis	NZ_JAUY01000034.1	WP_017331931.1	31524	31836	+
WP_015603954.1	Burkholderia humptydooensis	NZ_JAUY01000034.1	WP_041861993.1	32126	33536	+	PF00067	p450	Cytochrome P450	9.6e-35
WP_015603954.1	Burkholderia humptydooensis	NZ_JAUY01000034.1	WP_006028385.1	33686	33887	+
WP_015603954.1	Burkholderia humptydooensis	NZ_JAUY01000034.1	WP_015603954.1	33998	34850	+	PF05114	DUF692	Protein of unknown function (DUF692)	5.5e-41	PF01261	AP_endonuc_2	Xylose isomerase-like TIM barrel	0.00011
WP_015603954.1	Burkholderia humptydooensis	NZ_JAUY01000034.1	WP_015603030.1	34846	35680	+
WP_015603954.1	Burkholderia humptydooensis	NZ_JAUY01000034.1	WP_015604052.1	35676	37620	+	PF02310	B12-binding	B12 binding domain	1.3e-18	PF04055	Radical_SAM	Radical SAM superfamily	4.9e-16
WP_015603954.1	Burkholderia humptydooensis	NZ_JAUY01000034.1	WP_015603256.1	37633	38623	+	PF13649	Methyltransf_25	Methyltransferase domain	1.1e-08	PF13847	Methyltransf_31	Methyltransferase domain	1.1e-07	PF08242	Methyltransf_12	Methyltransferase domain	1.2e-06	PF08241	Methyltransf_11	Methyltransferase domain	1.4e-05	PF13489	Methyltransf_23	Methyltransferase domain	0.00021
WP_015603954.1	Burkholderia humptydooensis	NZ_JAUY01000034.1	WP_015603823.1	39479	38858	-	PF01810	LysE	LysE type translocator	7.8e-37
WP_015603954.1	Burkholderia humptydooensis	NZ_JAUY01000034.1	WP_006028391.1	39586	40480	+	PF03466	LysR_substrate	LysR substrate binding domain	1.1e-19	PF00126	HTH_1	Bacterial regulatory helix-turn-helix protein, lysR family	5.5e-15	PF14549	P22_Cro	DNA-binding transcriptional regulator Cro	9e-05	PF13556	HTH_30	PucR C-terminal helix-turn-helix domain	0.00026	PF12802	MarR_2	MarR family	0.00036
WP_015603954.1	Burkholderia humptydooensis	NZ_JAUY01000034.1	WP_009914074.1	41280	40524	-	PF13545	HTH_Crp_2	Crp-like helix-turn-helix domain	3.5e-20	PF00027	cNMP_binding	Cyclic nucleotide-binding domain	4.4e-18	PF00325	Crp	Bacterial regulatory proteins, crp family	2.2e-14	RREFamAux006	RRE_cNMP	-	2.7e-08
WP_015603954.1	Burkholderia humptydooensis	NZ_JAUY01000034.1	WP_006028393.1	41897	41429	-	PF00582	Usp	Universal stress protein family	1.4e-31
WP_015603954.1	Burkholderia humptydooensis	NZ_JAUY01000034.1	WP_009914076.1	42240	42471	+
WP_059933631.1	Burkholderia sp. MSMB1588	NZ_CM003770.1	WP_059933641.1	786769	786061	-	PF03551	PadR	Transcriptional regulator PadR-like family	2e-19
WP_059933631.1	Burkholderia sp. MSMB1588	NZ_CM003770.1	WP_012492354.1	786882	787413	+
WP_059933631.1	Burkholderia sp. MSMB1588	NZ_CM003770.1	WP_141667956.1	787914	788982	+	PF08007	JmjC_2	JmjC domain	1.6e-24	PF07883	Cupin_2	Cupin domain	8.6e-05	PF13621	Cupin_8	Cupin-like domain	0.00092
WP_059933631.1	Burkholderia sp. MSMB1588	NZ_CM003770.1	WP_082743863.1	788971	790198	+	PF07690	MFS_1	Major Facilitator Superfamily	6.4e-25
WP_059933631.1	Burkholderia sp. MSMB1588	NZ_CM003770.1	WP_007179151.1	790313	791604	+
WP_059933631.1	Burkholderia sp. MSMB1588	NZ_CM003770.1	WP_004532144.1	791847	792199	+
WP_059933631.1	Burkholderia sp. MSMB1588	NZ_CM003770.1	WP_059933634.1	792439	793849	+	PF00067	p450	Cytochrome P450	3.4e-34
WP_059933631.1	Burkholderia sp. MSMB1588	NZ_CM003770.1	WP_006028385.1	794000	794201	+
WP_059933631.1	Burkholderia sp. MSMB1588	NZ_CM003770.1	WP_059933631.1	794312	795164	+	PF05114	DUF692	Protein of unknown function (DUF692)	4.6e-41	PF01261	AP_endonuc_2	Xylose isomerase-like TIM barrel	0.00013
WP_059933631.1	Burkholderia sp. MSMB1588	NZ_CM003770.1	WP_059933627.1	795160	795994	+
WP_059933631.1	Burkholderia sp. MSMB1588	NZ_CM003770.1	WP_059933624.1	795990	797934	+	PF02310	B12-binding	B12 binding domain	1.3e-18	PF04055	Radical_SAM	Radical SAM superfamily	3.2e-16
WP_059933631.1	Burkholderia sp. MSMB1588	NZ_CM003770.1	WP_009914073.1	797947	798937	+	PF13649	Methyltransf_25	Methyltransferase domain	1.1e-08	PF13847	Methyltransf_31	Methyltransferase domain	1.1e-07	PF08242	Methyltransf_12	Methyltransferase domain	1.3e-06	PF08241	Methyltransf_11	Methyltransferase domain	2e-05	PF13489	Methyltransf_23	Methyltransferase domain	0.00023
WP_059933631.1	Burkholderia sp. MSMB1588	NZ_CM003770.1	WP_006028390.1	799789	799168	-	PF01810	LysE	LysE type translocator	2.4e-37
WP_059933631.1	Burkholderia sp. MSMB1588	NZ_CM003770.1	WP_006028391.1	799896	800790	+	PF03466	LysR_substrate	LysR substrate binding domain	1.1e-19	PF00126	HTH_1	Bacterial regulatory helix-turn-helix protein, lysR family	5.5e-15	PF14549	P22_Cro	DNA-binding transcriptional regulator Cro	9e-05	PF13556	HTH_30	PucR C-terminal helix-turn-helix domain	0.00026	PF12802	MarR_2	MarR family	0.00036
WP_059933631.1	Burkholderia sp. MSMB1588	NZ_CM003770.1	WP_009914074.1	801590	800834	-	PF13545	HTH_Crp_2	Crp-like helix-turn-helix domain	3.5e-20	PF00027	cNMP_binding	Cyclic nucleotide-binding domain	4.4e-18	PF00325	Crp	Bacterial regulatory proteins, crp family	2.2e-14	RREFamAux006	RRE_cNMP	-	2.7e-08
WP_059933631.1	Burkholderia sp. MSMB1588	NZ_CM003770.1	WP_006028393.1	802207	801739	-	PF00582	Usp	Universal stress protein family	1.4e-31
WP_059933631.1	Burkholderia sp. MSMB1588	NZ_CM003770.1	WP_009914076.1	802550	802781	+
WP_063534377.1	Burkholderia sp. MSMB1589WGS	NZ_LNJT01000008.1	WP_015604046.1	1387223	1386506	-	PF03551	PadR	Transcriptional regulator PadR-like family	2e-19
WP_063534377.1	Burkholderia sp. MSMB1589WGS	NZ_LNJT01000008.1	WP_012492354.1	1387336	1387873	+
WP_063534377.1	Burkholderia sp. MSMB1589WGS	NZ_LNJT01000008.1	WP_075645150.1	1388586	1389444	+	PF08007	JmjC_2	JmjC domain	1.7e-26	PF07883	Cupin_2	Cupin domain	5.6e-05	PF13621	Cupin_8	Cupin-like domain	0.0005
WP_063534377.1	Burkholderia sp. MSMB1589WGS	NZ_LNJT01000008.1	WP_082874982.1	1389433	1390660	+	PF07690	MFS_1	Major Facilitator Superfamily	2.5e-24
WP_063534377.1	Burkholderia sp. MSMB1589WGS	NZ_LNJT01000008.1	WP_007179151.1	1390775	1392066	+
WP_063534377.1	Burkholderia sp. MSMB1589WGS	NZ_LNJT01000008.1	WP_231892106.1	1392698	1392323	-	PF12704	MacB_PCD	MacB-like periplasmic core domain	2e-07
WP_063534377.1	Burkholderia sp. MSMB1589WGS	NZ_LNJT01000008.1	WP_063534375.1	1392952	1394362	+	PF00067	p450	Cytochrome P450	1.8e-34
WP_063534377.1	Burkholderia sp. MSMB1589WGS	NZ_LNJT01000008.1	WP_063534376.1	1394512	1394713	+
WP_063534377.1	Burkholderia sp. MSMB1589WGS	NZ_LNJT01000008.1	WP_063534377.1	1394824	1395676	+	PF05114	DUF692	Protein of unknown function (DUF692)	7.3e-41	PF01261	AP_endonuc_2	Xylose isomerase-like TIM barrel	0.00011
WP_063534377.1	Burkholderia sp. MSMB1589WGS	NZ_LNJT01000008.1	WP_009914072.1	1395672	1396506	+
WP_063534377.1	Burkholderia sp. MSMB1589WGS	NZ_LNJT01000008.1	WP_063534378.1	1396502	1398446	+	PF02310	B12-binding	B12 binding domain	4.2e-19	PF04055	Radical_SAM	Radical SAM superfamily	3.2e-16
WP_063534377.1	Burkholderia sp. MSMB1589WGS	NZ_LNJT01000008.1	WP_063534379.1	1398459	1399449	+	PF13649	Methyltransf_25	Methyltransferase domain	1.1e-08	PF13847	Methyltransf_31	Methyltransferase domain	1.1e-07	PF08242	Methyltransf_12	Methyltransferase domain	1.2e-06	PF08241	Methyltransf_11	Methyltransferase domain	8.6e-06	PF13489	Methyltransf_23	Methyltransferase domain	0.00018
WP_063534377.1	Burkholderia sp. MSMB1589WGS	NZ_LNJT01000008.1	WP_063534380.1	1400309	1399688	-	PF01810	LysE	LysE type translocator	9.7e-37
WP_063534377.1	Burkholderia sp. MSMB1589WGS	NZ_LNJT01000008.1	WP_006028391.1	1400416	1401310	+	PF03466	LysR_substrate	LysR substrate binding domain	1.1e-19	PF00126	HTH_1	Bacterial regulatory helix-turn-helix protein, lysR family	5.5e-15	PF14549	P22_Cro	DNA-binding transcriptional regulator Cro	9e-05	PF13556	HTH_30	PucR C-terminal helix-turn-helix domain	0.00026	PF12802	MarR_2	MarR family	0.00036
WP_063534377.1	Burkholderia sp. MSMB1589WGS	NZ_LNJT01000008.1	WP_009914074.1	1402110	1401354	-	PF13545	HTH_Crp_2	Crp-like helix-turn-helix domain	3.5e-20	PF00027	cNMP_binding	Cyclic nucleotide-binding domain	4.4e-18	PF00325	Crp	Bacterial regulatory proteins, crp family	2.2e-14	RREFamAux006	RRE_cNMP	-	2.7e-08
WP_063534377.1	Burkholderia sp. MSMB1589WGS	NZ_LNJT01000008.1	WP_006028393.1	1402727	1402259	-	PF00582	Usp	Universal stress protein family	1.4e-31
WP_063534377.1	Burkholderia sp. MSMB1589WGS	NZ_LNJT01000008.1	WP_009914076.1	1403068	1403299	+
WP_009914071.1	Burkholderia humptydooensis	NZ_CP065687.1	WP_043282959.1	2085351	2084634	-	PF03551	PadR	Transcriptional regulator PadR-like family	2e-19
WP_009914071.1	Burkholderia humptydooensis	NZ_CP065687.1	WP_012492354.1	2085464	2085995	+
WP_009914071.1	Burkholderia humptydooensis	NZ_CP065687.1	WP_157225898.1	2086483	2087440	+	PF08007	JmjC_2	JmjC domain	1.2e-22	PF07883	Cupin_2	Cupin domain	0.0001	PF13621	Cupin_8	Cupin-like domain	0.00067
WP_009914071.1	Burkholderia humptydooensis	NZ_CP065687.1	WP_080595165.1	2087520	2088747	+	PF07690	MFS_1	Major Facilitator Superfamily	1.5e-23
WP_009914071.1	Burkholderia humptydooensis	NZ_CP065687.1	WP_011235908.1	2088886	2090165	+
WP_009914071.1	Burkholderia humptydooensis	NZ_CP065687.1	WP_006028383.1	2090761	2090422	-	PF12704	MacB_PCD	MacB-like periplasmic core domain	1.2e-06
WP_009914071.1	Burkholderia humptydooensis	NZ_CP065687.1	WP_006028384.1	2091001	2092411	+	PF00067	p450	Cytochrome P450	9.2e-35
WP_009914071.1	Burkholderia humptydooensis	NZ_CP065687.1	WP_006028385.1	2092561	2092762	+
WP_009914071.1	Burkholderia humptydooensis	NZ_CP065687.1	WP_009914071.1	2092873	2093725	+	PF05114	DUF692	Protein of unknown function (DUF692)	2.2e-40	PF01261	AP_endonuc_2	Xylose isomerase-like TIM barrel	0.00011
WP_009914071.1	Burkholderia humptydooensis	NZ_CP065687.1	WP_009914072.1	2093721	2094555	+
WP_009914071.1	Burkholderia humptydooensis	NZ_CP065687.1	WP_006028388.1	2094551	2096495	+	PF02310	B12-binding	B12 binding domain	4.2e-19	PF04055	Radical_SAM	Radical SAM superfamily	3.2e-16
WP_009914071.1	Burkholderia humptydooensis	NZ_CP065687.1	WP_009914073.1	2096508	2097498	+	PF13649	Methyltransf_25	Methyltransferase domain	1.1e-08	PF13847	Methyltransf_31	Methyltransferase domain	1.1e-07	PF08242	Methyltransf_12	Methyltransferase domain	1.3e-06	PF08241	Methyltransf_11	Methyltransferase domain	2e-05	PF13489	Methyltransf_23	Methyltransferase domain	0.00023
WP_009914071.1	Burkholderia humptydooensis	NZ_CP065687.1	WP_006028390.1	2098350	2097729	-	PF01810	LysE	LysE type translocator	2.4e-37
WP_009914071.1	Burkholderia humptydooensis	NZ_CP065687.1	WP_006028391.1	2098457	2099351	+	PF03466	LysR_substrate	LysR substrate binding domain	1.1e-19	PF00126	HTH_1	Bacterial regulatory helix-turn-helix protein, lysR family	5.5e-15	PF14549	P22_Cro	DNA-binding transcriptional regulator Cro	9e-05	PF13556	HTH_30	PucR C-terminal helix-turn-helix domain	0.00026	PF12802	MarR_2	MarR family	0.00036
WP_009914071.1	Burkholderia humptydooensis	NZ_CP065687.1	WP_009914074.1	2100151	2099395	-	PF13545	HTH_Crp_2	Crp-like helix-turn-helix domain	3.5e-20	PF00027	cNMP_binding	Cyclic nucleotide-binding domain	4.4e-18	PF00325	Crp	Bacterial regulatory proteins, crp family	2.2e-14	RREFamAux006	RRE_cNMP	-	2.7e-08
WP_009914071.1	Burkholderia humptydooensis	NZ_CP065687.1	WP_006028393.1	2100768	2100300	-	PF00582	Usp	Universal stress protein family	1.4e-31
WP_009914071.1	Burkholderia humptydooensis	NZ_CP065687.1	WP_009914076.1	2101111	2101342	+
WP_004196528.1	Burkholderia pseudomallei	NZ_JAWILM010000004.1	WP_004194465.1	55471	55240	-
WP_004196528.1	Burkholderia pseudomallei	NZ_JAWILM010000004.1	WP_004537261.1	55894	56362	+	PF00582	Usp	Universal stress protein family	2.4e-31
WP_004196528.1	Burkholderia pseudomallei	NZ_JAWILM010000004.1	WP_004529578.1	56511	57267	+	PF13545	HTH_Crp_2	Crp-like helix-turn-helix domain	2.9e-20	PF00027	cNMP_binding	Cyclic nucleotide-binding domain	6e-18	PF00325	Crp	Bacterial regulatory proteins, crp family	2.2e-14	RREFamAux006	RRE_cNMP	-	2.6e-08
WP_004196528.1	Burkholderia pseudomallei	NZ_JAWILM010000004.1	WP_004525603.1	58227	57333	-	PF03466	LysR_substrate	LysR substrate binding domain	6e-20	PF00126	HTH_1	Bacterial regulatory helix-turn-helix protein, lysR family	5.6e-15	PF14549	P22_Cro	DNA-binding transcriptional regulator Cro	8.9e-05	PF13556	HTH_30	PucR C-terminal helix-turn-helix domain	0.00026	PF12802	MarR_2	MarR family	0.00031
WP_004196528.1	Burkholderia pseudomallei	NZ_JAWILM010000004.1	WP_004194492.1	58334	58955	+	PF01810	LysE	LysE type translocator	1.4e-36
WP_004196528.1	Burkholderia pseudomallei	NZ_JAWILM010000004.1	WP_004529575.1	60116	59126	-	PF13649	Methyltransf_25	Methyltransferase domain	8.4e-09	PF13847	Methyltransf_31	Methyltransferase domain	2.8e-08	PF08242	Methyltransf_12	Methyltransferase domain	7.5e-07	PF08241	Methyltransf_11	Methyltransferase domain	8.4e-06	PF05175	MTS	Methyltransferase small domain	0.00014
WP_004196528.1	Burkholderia pseudomallei	NZ_JAWILM010000004.1	WP_004536689.1	62073	60129	-	PF02310	B12-binding	B12 binding domain	6.9e-17	PF04055	Radical_SAM	Radical SAM superfamily	5.7e-13
WP_004196528.1	Burkholderia pseudomallei	NZ_JAWILM010000004.1	WP_004532432.1	62903	62069	-
WP_004196528.1	Burkholderia pseudomallei	NZ_JAWILM010000004.1	WP_004196528.1	63751	62899	-	PF05114	DUF692	Protein of unknown function (DUF692)	1.9e-39	PF01261	AP_endonuc_2	Xylose isomerase-like TIM barrel	1.5e-06
WP_004196528.1	Burkholderia pseudomallei	NZ_JAWILM010000004.1	WP_004201048.1	64125	63924	-
WP_004196528.1	Burkholderia pseudomallei	NZ_JAWILM010000004.1	WP_004194516.1	65681	64274	-	PF00067	p450	Cytochrome P450	5.6e-34
WP_004196528.1	Burkholderia pseudomallei	NZ_JAWILM010000004.1	WP_004529569.1	66083	66788	+	PF03551	PadR	Transcriptional regulator PadR-like family	2e-19
WP_004196528.1	Burkholderia pseudomallei	NZ_JAWILM010000004.1	WP_004194445.1	66827	67655	+	PF04954	SIP	Siderophore-interacting protein	2.9e-39	PF08021	FAD_binding_9	Siderophore-interacting FAD-binding domain	1.9e-37
WP_004196528.1	Burkholderia pseudomallei	NZ_JAWILM010000004.1	WP_004194583.1	68221	67972	-
WP_004196528.1	Burkholderia pseudomallei	NZ_JAWILM010000004.1	WP_004196519.1	68414	68651	+
WP_004196528.1	Burkholderia pseudomallei	NZ_JAWILM010000004.1	WP_004194570.1	69270	68673	-	PF01569	PAP2	PAP2 superfamily	1.3e-17	PF14378	PAP2_3	PAP2 superfamily	4e-07
WP_004196528.1	Burkholderia pseudomallei	NZ_JAWILM010000004.1	WP_004194452.1	69728	70469	+	PF06314	ADC	Acetoacetate decarboxylase (ADC)	4.5e-79
WP_038756459.1	Burkholderia pseudomallei	NZ_KN150941.1	WP_004194465.1	2279644	2279413	-
WP_038756459.1	Burkholderia pseudomallei	NZ_KN150941.1	WP_004194548.1	2280067	2280535	+	PF00582	Usp	Universal stress protein family	2.4e-31
WP_038756459.1	Burkholderia pseudomallei	NZ_KN150941.1	WP_004529578.1	2280684	2281440	+	PF13545	HTH_Crp_2	Crp-like helix-turn-helix domain	2.9e-20	PF00027	cNMP_binding	Cyclic nucleotide-binding domain	6e-18	PF00325	Crp	Bacterial regulatory proteins, crp family	2.2e-14	RREFamAux006	RRE_cNMP	-	2.6e-08
WP_038756459.1	Burkholderia pseudomallei	NZ_KN150941.1	WP_004525603.1	2282391	2281497	-	PF03466	LysR_substrate	LysR substrate binding domain	6e-20	PF00126	HTH_1	Bacterial regulatory helix-turn-helix protein, lysR family	5.6e-15	PF14549	P22_Cro	DNA-binding transcriptional regulator Cro	8.9e-05	PF13556	HTH_30	PucR C-terminal helix-turn-helix domain	0.00026	PF12802	MarR_2	MarR family	0.00031
WP_038756459.1	Burkholderia pseudomallei	NZ_KN150941.1	WP_004194492.1	2282498	2283119	+	PF01810	LysE	LysE type translocator	1.4e-36
WP_038756459.1	Burkholderia pseudomallei	NZ_KN150941.1	WP_004545057.1	2284280	2283290	-	PF13649	Methyltransf_25	Methyltransferase domain	8.4e-09	PF13847	Methyltransf_31	Methyltransferase domain	2.8e-08	PF08242	Methyltransf_12	Methyltransferase domain	7.5e-07	PF08241	Methyltransf_11	Methyltransferase domain	8.4e-06	PF05175	MTS	Methyltransferase small domain	0.00014
WP_038756459.1	Burkholderia pseudomallei	NZ_KN150941.1	WP_004544988.1	2286237	2284293	-	PF02310	B12-binding	B12 binding domain	8.4e-18	PF04055	Radical_SAM	Radical SAM superfamily	5.7e-13
WP_038756459.1	Burkholderia pseudomallei	NZ_KN150941.1	WP_009932366.1	2287055	2286233	-
WP_038756459.1	Burkholderia pseudomallei	NZ_KN150941.1	WP_038756459.1	2287903	2287051	-	PF05114	DUF692	Protein of unknown function (DUF692)	3.6e-39	PF01261	AP_endonuc_2	Xylose isomerase-like TIM barrel	7.4e-06
WP_038756459.1	Burkholderia pseudomallei	NZ_KN150941.1	WP_004201048.1	2288277	2288076	-
WP_038756459.1	Burkholderia pseudomallei	NZ_KN150941.1	WP_038756461.1	2289833	2288426	-	PF00067	p450	Cytochrome P450	5.6e-34
WP_038756459.1	Burkholderia pseudomallei	NZ_KN150941.1	WP_004196523.1	2290240	2290948	+	PF03551	PadR	Transcriptional regulator PadR-like family	2e-19
WP_038756459.1	Burkholderia pseudomallei	NZ_KN150941.1	WP_004194445.1	2290987	2291815	+	PF04954	SIP	Siderophore-interacting protein	2.9e-39	PF08021	FAD_binding_9	Siderophore-interacting FAD-binding domain	1.9e-37
WP_038756459.1	Burkholderia pseudomallei	NZ_KN150941.1	WP_004196519.1	2292580	2292817	+
WP_038756459.1	Burkholderia pseudomallei	NZ_KN150941.1	WP_038731007.1	2293436	2292839	-	PF01569	PAP2	PAP2 superfamily	1.3e-17	PF14378	PAP2_3	PAP2 superfamily	4e-07
WP_038756459.1	Burkholderia pseudomallei	NZ_KN150941.1	WP_004194452.1	2293894	2294635	+	PF06314	ADC	Acetoacetate decarboxylase (ADC)	4.5e-79
WP_038756459.1	Burkholderia pseudomallei	NZ_KN150941.1	WP_004194455.1	2294681	2295467	+	PF00106	adh_short	short chain dehydrogenase	1.8e-52	PF13561	adh_short_C2	Enoyl-(Acyl carrier protein) reductase	2.4e-52	PF08659	KR	KR domain	1.1e-11
WP_038754083.1	Burkholderia pseudomallei	NZ_KN150861.1	WP_004194455.1	1341246	1340460	-	PF00106	adh_short	short chain dehydrogenase	1.8e-52	PF13561	adh_short_C2	Enoyl-(Acyl carrier protein) reductase	2.4e-52	PF08659	KR	KR domain	1.1e-11
WP_038754083.1	Burkholderia pseudomallei	NZ_KN150861.1	WP_004194452.1	1342033	1341292	-	PF06314	ADC	Acetoacetate decarboxylase (ADC)	4.5e-79
WP_038754083.1	Burkholderia pseudomallei	NZ_KN150861.1	WP_004194570.1	1342490	1343087	+	PF01569	PAP2	PAP2 superfamily	1.3e-17	PF14378	PAP2_3	PAP2 superfamily	4e-07
WP_038754083.1	Burkholderia pseudomallei	NZ_KN150861.1	WP_004196519.1	1343346	1343109	-
WP_038754083.1	Burkholderia pseudomallei	NZ_KN150861.1	WP_038726504.1	1344934	1344106	-	PF04954	SIP	Siderophore-interacting protein	3.7e-39	PF08021	FAD_binding_9	Siderophore-interacting FAD-binding domain	1.9e-37
WP_038754083.1	Burkholderia pseudomallei	NZ_KN150861.1	WP_004529569.1	1345678	1344973	-	PF03551	PadR	Transcriptional regulator PadR-like family	2e-19
WP_038754083.1	Burkholderia pseudomallei	NZ_KN150861.1	WP_038754080.1	1346079	1347486	+	PF00067	p450	Cytochrome P450	1.7e-34
WP_038754083.1	Burkholderia pseudomallei	NZ_KN150861.1	WP_004201048.1	1347635	1347836	+
WP_038754083.1	Burkholderia pseudomallei	NZ_KN150861.1	WP_038754083.1	1348009	1348861	+	PF05114	DUF692	Protein of unknown function (DUF692)	1.6e-39	PF01261	AP_endonuc_2	Xylose isomerase-like TIM barrel	1.5e-06
WP_038754083.1	Burkholderia pseudomallei	NZ_KN150861.1	WP_038754086.1	1348857	1349691	+
WP_038754083.1	Burkholderia pseudomallei	NZ_KN150861.1	WP_004544988.1	1349687	1351631	+	PF02310	B12-binding	B12 binding domain	8.4e-18	PF04055	Radical_SAM	Radical SAM superfamily	5.7e-13
WP_038754083.1	Burkholderia pseudomallei	NZ_KN150861.1	WP_004532676.1	1351644	1352634	+	PF13649	Methyltransf_25	Methyltransferase domain	8.2e-09	PF13847	Methyltransf_31	Methyltransferase domain	2.8e-08	PF08242	Methyltransf_12	Methyltransferase domain	7.6e-07	PF08241	Methyltransf_11	Methyltransferase domain	8.5e-06	PF05175	MTS	Methyltransferase small domain	0.00014
WP_038754083.1	Burkholderia pseudomallei	NZ_KN150861.1	WP_004546141.1	1353426	1352805	-	PF01810	LysE	LysE type translocator	1e-36
WP_038754083.1	Burkholderia pseudomallei	NZ_KN150861.1	WP_004525603.1	1353533	1354427	+	PF03466	LysR_substrate	LysR substrate binding domain	6e-20	PF00126	HTH_1	Bacterial regulatory helix-turn-helix protein, lysR family	5.6e-15	PF14549	P22_Cro	DNA-binding transcriptional regulator Cro	8.9e-05	PF13556	HTH_30	PucR C-terminal helix-turn-helix domain	0.00026	PF12802	MarR_2	MarR family	0.00031
WP_038754083.1	Burkholderia pseudomallei	NZ_KN150861.1	WP_004529578.1	1355239	1354483	-	PF13545	HTH_Crp_2	Crp-like helix-turn-helix domain	2.9e-20	PF00027	cNMP_binding	Cyclic nucleotide-binding domain	6e-18	PF00325	Crp	Bacterial regulatory proteins, crp family	2.2e-14	RREFamAux006	RRE_cNMP	-	2.6e-08
WP_038754083.1	Burkholderia pseudomallei	NZ_KN150861.1	WP_004194548.1	1355856	1355388	-	PF00582	Usp	Universal stress protein family	2.4e-31
WP_038754083.1	Burkholderia pseudomallei	NZ_KN150861.1	WP_004194465.1	1356279	1356510	+
WP_058035158.1	Burkholderia pseudomallei	NZ_JAGGBZ010000042.1	WP_004194452.1	811	70	-	PF06314	ADC	Acetoacetate decarboxylase (ADC)	4.5e-79
WP_058035158.1	Burkholderia pseudomallei	NZ_JAGGBZ010000042.1	WP_004525615.1	1269	1866	+	PF01569	PAP2	PAP2 superfamily	7.4e-18	PF14378	PAP2_3	PAP2 superfamily	7.9e-07
WP_058035158.1	Burkholderia pseudomallei	NZ_JAGGBZ010000042.1	WP_004196519.1	2125	1888	-
WP_058035158.1	Burkholderia pseudomallei	NZ_JAGGBZ010000042.1	WP_004194445.1	3718	2890	-	PF04954	SIP	Siderophore-interacting protein	2.9e-39	PF08021	FAD_binding_9	Siderophore-interacting FAD-binding domain	1.9e-37
WP_058035158.1	Burkholderia pseudomallei	NZ_JAGGBZ010000042.1	WP_038749976.1	4474	3757	-	PF03551	PadR	Transcriptional regulator PadR-like family	2e-19
WP_058035158.1	Burkholderia pseudomallei	NZ_JAGGBZ010000042.1	WP_004549191.1	4876	6283	+	PF00067	p450	Cytochrome P450	1.7e-34
WP_058035158.1	Burkholderia pseudomallei	NZ_JAGGBZ010000042.1	WP_004201048.1	6432	6633	+
WP_058035158.1	Burkholderia pseudomallei	NZ_JAGGBZ010000042.1	WP_058035158.1	6806	7658	+	PF05114	DUF692	Protein of unknown function (DUF692)	1.7e-39	PF01261	AP_endonuc_2	Xylose isomerase-like TIM barrel	1.3e-06
WP_058035158.1	Burkholderia pseudomallei	NZ_JAGGBZ010000042.1	WP_038726508.1	7654	8488	+
WP_058035158.1	Burkholderia pseudomallei	NZ_JAGGBZ010000042.1	WP_208808628.1	8484	10428	+	PF02310	B12-binding	B12 binding domain	8.2e-18	PF04055	Radical_SAM	Radical SAM superfamily	2.7e-12
WP_058035158.1	Burkholderia pseudomallei	NZ_JAGGBZ010000042.1	WP_038734007.1	10441	11431	+	PF13649	Methyltransf_25	Methyltransferase domain	8e-09	PF13847	Methyltransf_31	Methyltransferase domain	2.8e-08	PF08242	Methyltransf_12	Methyltransferase domain	7e-07	PF08241	Methyltransf_11	Methyltransferase domain	6.9e-06	PF05175	MTS	Methyltransferase small domain	2.6e-05
WP_058035158.1	Burkholderia pseudomallei	NZ_JAGGBZ010000042.1	WP_004546141.1	12223	11602	-	PF01810	LysE	LysE type translocator	1e-36
WP_058035158.1	Burkholderia pseudomallei	NZ_JAGGBZ010000042.1	WP_004525603.1	12330	13224	+	PF03466	LysR_substrate	LysR substrate binding domain	6e-20	PF00126	HTH_1	Bacterial regulatory helix-turn-helix protein, lysR family	5.6e-15	PF14549	P22_Cro	DNA-binding transcriptional regulator Cro	8.9e-05	PF13556	HTH_30	PucR C-terminal helix-turn-helix domain	0.00026	PF12802	MarR_2	MarR family	0.00031
WP_058035158.1	Burkholderia pseudomallei	NZ_JAGGBZ010000042.1	WP_004529578.1	14036	13280	-	PF13545	HTH_Crp_2	Crp-like helix-turn-helix domain	2.9e-20	PF00027	cNMP_binding	Cyclic nucleotide-binding domain	6e-18	PF00325	Crp	Bacterial regulatory proteins, crp family	2.2e-14	RREFamAux006	RRE_cNMP	-	2.6e-08
WP_058035158.1	Burkholderia pseudomallei	NZ_JAGGBZ010000042.1	WP_004194548.1	14653	14185	-	PF00582	Usp	Universal stress protein family	2.4e-31
WP_058035158.1	Burkholderia pseudomallei	NZ_JAGGBZ010000042.1	WP_004194465.1	15076	15307	+
WP_122654464.1	Burkholderia pseudomallei	NZ_UUXP01000103.1	WP_004194452.1	1088	347	-	PF06314	ADC	Acetoacetate decarboxylase (ADC)	4.5e-79
WP_122654464.1	Burkholderia pseudomallei	NZ_UUXP01000103.1	WP_004525615.1	1546	2143	+	PF01569	PAP2	PAP2 superfamily	7.4e-18	PF14378	PAP2_3	PAP2 superfamily	7.9e-07
WP_122654464.1	Burkholderia pseudomallei	NZ_UUXP01000103.1	WP_004529566.1	2402	2165	-
WP_122654464.1	Burkholderia pseudomallei	NZ_UUXP01000103.1	WP_004194583.1	2595	2844	+
WP_122654464.1	Burkholderia pseudomallei	NZ_UUXP01000103.1	WP_004532447.1	3995	3167	-	PF04954	SIP	Siderophore-interacting protein	2.5e-39	PF08021	FAD_binding_9	Siderophore-interacting FAD-binding domain	1.8e-37
WP_122654464.1	Burkholderia pseudomallei	NZ_UUXP01000103.1	WP_004529569.1	4739	4034	-	PF03551	PadR	Transcriptional regulator PadR-like family	2e-19
WP_122654464.1	Burkholderia pseudomallei	NZ_UUXP01000103.1	WP_004529570.1	5141	6548	+	PF00067	p450	Cytochrome P450	5.2e-33
WP_122654464.1	Burkholderia pseudomallei	NZ_UUXP01000103.1	WP_004201048.1	6697	6898	+
WP_122654464.1	Burkholderia pseudomallei	NZ_UUXP01000103.1	WP_122654464.1	7071	7923	+	PF05114	DUF692	Protein of unknown function (DUF692)	3.7e-39	PF01261	AP_endonuc_2	Xylose isomerase-like TIM barrel	1.3e-06
WP_122654464.1	Burkholderia pseudomallei	NZ_UUXP01000103.1	WP_004532432.1	7919	8753	+
WP_122654464.1	Burkholderia pseudomallei	NZ_UUXP01000103.1	WP_004532412.1	8749	10693	+	PF02310	B12-binding	B12 binding domain	3.6e-18	PF04055	Radical_SAM	Radical SAM superfamily	1e-12
WP_122654464.1	Burkholderia pseudomallei	NZ_UUXP01000103.1	WP_004532434.1	10706	11696	+	PF13649	Methyltransf_25	Methyltransferase domain	8.2e-09	PF13847	Methyltransf_31	Methyltransferase domain	2.8e-08	PF08242	Methyltransf_12	Methyltransferase domain	7.6e-07	PF08241	Methyltransf_11	Methyltransferase domain	8.5e-06	PF05175	MTS	Methyltransferase small domain	0.00014
WP_122654464.1	Burkholderia pseudomallei	NZ_UUXP01000103.1	WP_004194492.1	12488	11867	-	PF01810	LysE	LysE type translocator	1.4e-36
WP_122654464.1	Burkholderia pseudomallei	NZ_UUXP01000103.1	WP_004525603.1	12595	13489	+	PF03466	LysR_substrate	LysR substrate binding domain	6e-20	PF00126	HTH_1	Bacterial regulatory helix-turn-helix protein, lysR family	5.6e-15	PF14549	P22_Cro	DNA-binding transcriptional regulator Cro	8.9e-05	PF13556	HTH_30	PucR C-terminal helix-turn-helix domain	0.00026	PF12802	MarR_2	MarR family	0.00031
WP_122654464.1	Burkholderia pseudomallei	NZ_UUXP01000103.1	WP_004529578.1	14329	13573	-	PF13545	HTH_Crp_2	Crp-like helix-turn-helix domain	2.9e-20	PF00027	cNMP_binding	Cyclic nucleotide-binding domain	6e-18	PF00325	Crp	Bacterial regulatory proteins, crp family	2.2e-14	RREFamAux006	RRE_cNMP	-	2.6e-08
WP_122654464.1	Burkholderia pseudomallei	NZ_UUXP01000103.1	WP_004194548.1	14946	14478	-	PF00582	Usp	Universal stress protein family	2.4e-31
WP_122654464.1	Burkholderia pseudomallei	NZ_UUXP01000103.1	WP_004194465.1	15365	15596	+
WP_208813011.1	Burkholderia pseudomallei	NZ_JAGGBR010000039.1	WP_004194465.1	58299	58068	-
WP_208813011.1	Burkholderia pseudomallei	NZ_JAGGBR010000039.1	WP_004194548.1	58722	59190	+	PF00582	Usp	Universal stress protein family	2.4e-31
WP_208813011.1	Burkholderia pseudomallei	NZ_JAGGBR010000039.1	WP_004529578.1	59339	60095	+	PF13545	HTH_Crp_2	Crp-like helix-turn-helix domain	2.9e-20	PF00027	cNMP_binding	Cyclic nucleotide-binding domain	6e-18	PF00325	Crp	Bacterial regulatory proteins, crp family	2.2e-14	RREFamAux006	RRE_cNMP	-	2.6e-08
WP_208813011.1	Burkholderia pseudomallei	NZ_JAGGBR010000039.1	WP_004525603.1	61035	60141	-	PF03466	LysR_substrate	LysR substrate binding domain	6e-20	PF00126	HTH_1	Bacterial regulatory helix-turn-helix protein, lysR family	5.6e-15	PF14549	P22_Cro	DNA-binding transcriptional regulator Cro	8.9e-05	PF13556	HTH_30	PucR C-terminal helix-turn-helix domain	0.00026	PF12802	MarR_2	MarR family	0.00031
WP_208813011.1	Burkholderia pseudomallei	NZ_JAGGBR010000039.1	WP_004194492.1	61142	61763	+	PF01810	LysE	LysE type translocator	1.4e-36
WP_208813011.1	Burkholderia pseudomallei	NZ_JAGGBR010000039.1	WP_004532676.1	62924	61934	-	PF13649	Methyltransf_25	Methyltransferase domain	8.2e-09	PF13847	Methyltransf_31	Methyltransferase domain	2.8e-08	PF08242	Methyltransf_12	Methyltransferase domain	7.6e-07	PF08241	Methyltransf_11	Methyltransferase domain	8.5e-06	PF05175	MTS	Methyltransferase small domain	0.00014
WP_208813011.1	Burkholderia pseudomallei	NZ_JAGGBR010000039.1	WP_004544988.1	64881	62937	-	PF02310	B12-binding	B12 binding domain	8.4e-18	PF04055	Radical_SAM	Radical SAM superfamily	5.7e-13
WP_208813011.1	Burkholderia pseudomallei	NZ_JAGGBR010000039.1	WP_004194512.1	65711	64877	-
WP_208813011.1	Burkholderia pseudomallei	NZ_JAGGBR010000039.1	WP_208813011.1	66559	65707	-	PF05114	DUF692	Protein of unknown function (DUF692)	1.9e-39	PF01261	AP_endonuc_2	Xylose isomerase-like TIM barrel	1.5e-06
WP_208813011.1	Burkholderia pseudomallei	NZ_JAGGBR010000039.1	WP_004201048.1	66933	66732	-
WP_208813011.1	Burkholderia pseudomallei	NZ_JAGGBR010000039.1	WP_004194516.1	68489	67082	-	PF00067	p450	Cytochrome P450	5.6e-34
WP_208813011.1	Burkholderia pseudomallei	NZ_JAGGBR010000039.1	WP_004196523.1	68891	69599	+	PF03551	PadR	Transcriptional regulator PadR-like family	2e-19
WP_208813011.1	Burkholderia pseudomallei	NZ_JAGGBR010000039.1	WP_004194445.1	69638	70466	+	PF04954	SIP	Siderophore-interacting protein	2.9e-39	PF08021	FAD_binding_9	Siderophore-interacting FAD-binding domain	1.9e-37
WP_208813011.1	Burkholderia pseudomallei	NZ_JAGGBR010000039.1	WP_004196519.1	71231	71468	+
WP_208813011.1	Burkholderia pseudomallei	NZ_JAGGBR010000039.1	WP_004194570.1	72087	71490	-	PF01569	PAP2	PAP2 superfamily	1.3e-17	PF14378	PAP2_3	PAP2 superfamily	4e-07
WP_208813011.1	Burkholderia pseudomallei	NZ_JAGGBR010000039.1	WP_004194452.1	72545	73286	+	PF06314	ADC	Acetoacetate decarboxylase (ADC)	4.5e-79
WP_009981063.1	Burkholderia pseudomallei BCC215	NZ_ABBR01000500.1	WP_004194452.1	812	71	-	PF06314	ADC	Acetoacetate decarboxylase (ADC)	4.5e-79
WP_009981063.1	Burkholderia pseudomallei BCC215	NZ_ABBR01000500.1	WP_004525615.1	1270	1867	+	PF01569	PAP2	PAP2 superfamily	7.4e-18	PF14378	PAP2_3	PAP2 superfamily	7.9e-07
WP_009981063.1	Burkholderia pseudomallei BCC215	NZ_ABBR01000500.1	WP_004196519.1	2126	1889	-
WP_009981063.1	Burkholderia pseudomallei BCC215	NZ_ABBR01000500.1	WP_004194445.1	3719	2891	-	PF04954	SIP	Siderophore-interacting protein	2.9e-39	PF08021	FAD_binding_9	Siderophore-interacting FAD-binding domain	1.9e-37
WP_009981063.1	Burkholderia pseudomallei BCC215	NZ_ABBR01000500.1	WP_004529569.1	4463	3758	-	PF03551	PadR	Transcriptional regulator PadR-like family	2e-19
WP_009981063.1	Burkholderia pseudomallei BCC215	NZ_ABBR01000500.1	WP_009981062.1	4864	6271	+	PF00067	p450	Cytochrome P450	5.2e-33
WP_009981063.1	Burkholderia pseudomallei BCC215	NZ_ABBR01000500.1	WP_004201048.1	6420	6621	+
WP_009981063.1	Burkholderia pseudomallei BCC215	NZ_ABBR01000500.1	WP_009981063.1	6794	7646	+	PF05114	DUF692	Protein of unknown function (DUF692)	3e-39	PF01261	AP_endonuc_2	Xylose isomerase-like TIM barrel	9.7e-07
WP_009981063.1	Burkholderia pseudomallei BCC215	NZ_ABBR01000500.1	WP_009967374.1	7642	8476	+
WP_009981063.1	Burkholderia pseudomallei BCC215	NZ_ABBR01000500.1	WP_004546215.1	8472	10416	+	PF02310	B12-binding	B12 binding domain	8.2e-18	PF04055	Radical_SAM	Radical SAM superfamily	5.6e-13
WP_009981063.1	Burkholderia pseudomallei BCC215	NZ_ABBR01000500.1	WP_009967375.1	10429	11419	+	PF13649	Methyltransf_25	Methyltransferase domain	7.9e-09	PF13847	Methyltransf_31	Methyltransferase domain	2.8e-08	PF08242	Methyltransf_12	Methyltransferase domain	7e-07	PF08241	Methyltransf_11	Methyltransferase domain	6.9e-06	PF05175	MTS	Methyltransferase small domain	2.6e-05
WP_009981063.1	Burkholderia pseudomallei BCC215	NZ_ABBR01000500.1	WP_004194492.1	12211	11590	-	PF01810	LysE	LysE type translocator	1.4e-36
WP_009981063.1	Burkholderia pseudomallei BCC215	NZ_ABBR01000500.1	WP_004525603.1	12318	13212	+	PF03466	LysR_substrate	LysR substrate binding domain	6e-20	PF00126	HTH_1	Bacterial regulatory helix-turn-helix protein, lysR family	5.6e-15	PF14549	P22_Cro	DNA-binding transcriptional regulator Cro	8.9e-05	PF13556	HTH_30	PucR C-terminal helix-turn-helix domain	0.00026	PF12802	MarR_2	MarR family	0.00031
WP_009981063.1	Burkholderia pseudomallei BCC215	NZ_ABBR01000500.1	WP_004529578.1	14034	13278	-	PF13545	HTH_Crp_2	Crp-like helix-turn-helix domain	2.9e-20	PF00027	cNMP_binding	Cyclic nucleotide-binding domain	6e-18	PF00325	Crp	Bacterial regulatory proteins, crp family	2.2e-14	RREFamAux006	RRE_cNMP	-	2.6e-08
WP_009981063.1	Burkholderia pseudomallei BCC215	NZ_ABBR01000500.1	WP_004194548.1	14651	14183	-	PF00582	Usp	Universal stress protein family	2.4e-31
WP_009981063.1	Burkholderia pseudomallei BCC215	NZ_ABBR01000500.1	WP_004194465.1	15074	15305	+
WP_264236925.1	Burkholderia pseudomallei	NZ_JAOZIJ010000033.1	WP_038797612.1	151	0	-	PF00106	adh_short	short chain dehydrogenase	6.9e-10	PF13561	adh_short_C2	Enoyl-(Acyl carrier protein) reductase	3.1e-07
WP_264236925.1	Burkholderia pseudomallei	NZ_JAOZIJ010000033.1	WP_004194452.1	938	197	-	PF06314	ADC	Acetoacetate decarboxylase (ADC)	4.5e-79
WP_264236925.1	Burkholderia pseudomallei	NZ_JAOZIJ010000033.1	WP_004525615.1	1396	1993	+	PF01569	PAP2	PAP2 superfamily	7.4e-18	PF14378	PAP2_3	PAP2 superfamily	7.9e-07
WP_264236925.1	Burkholderia pseudomallei	NZ_JAOZIJ010000033.1	WP_004196519.1	2252	2015	-
WP_264236925.1	Burkholderia pseudomallei	NZ_JAOZIJ010000033.1	WP_004194583.1	2445	2694	+
WP_264236925.1	Burkholderia pseudomallei	NZ_JAOZIJ010000033.1	WP_004194445.1	3845	3017	-	PF04954	SIP	Siderophore-interacting protein	2.9e-39	PF08021	FAD_binding_9	Siderophore-interacting FAD-binding domain	1.9e-37
WP_264236925.1	Burkholderia pseudomallei	NZ_JAOZIJ010000033.1	WP_004553039.1	4592	3884	-	PF03551	PadR	Transcriptional regulator PadR-like family	1.4e-19
WP_264236925.1	Burkholderia pseudomallei	NZ_JAOZIJ010000033.1	WP_004529570.1	4999	6406	+	PF00067	p450	Cytochrome P450	5.2e-33
WP_264236925.1	Burkholderia pseudomallei	NZ_JAOZIJ010000033.1	WP_004201048.1	6555	6756	+
WP_264236925.1	Burkholderia pseudomallei	NZ_JAOZIJ010000033.1	WP_264236925.1	6929	7781	+	PF05114	DUF692	Protein of unknown function (DUF692)	2.6e-39	PF01261	AP_endonuc_2	Xylose isomerase-like TIM barrel	2e-06
WP_264236925.1	Burkholderia pseudomallei	NZ_JAOZIJ010000033.1	WP_004532432.1	7777	8611	+
WP_264236925.1	Burkholderia pseudomallei	NZ_JAOZIJ010000033.1	WP_179104781.1	8607	10551	+	PF02310	B12-binding	B12 binding domain	3e-17	PF04055	Radical_SAM	Radical SAM superfamily	5.6e-13
WP_264236925.1	Burkholderia pseudomallei	NZ_JAOZIJ010000033.1	WP_004532676.1	10564	11554	+	PF13649	Methyltransf_25	Methyltransferase domain	8.2e-09	PF13847	Methyltransf_31	Methyltransferase domain	2.8e-08	PF08242	Methyltransf_12	Methyltransferase domain	7.6e-07	PF08241	Methyltransf_11	Methyltransferase domain	8.5e-06	PF05175	MTS	Methyltransferase small domain	0.00014
WP_264236925.1	Burkholderia pseudomallei	NZ_JAOZIJ010000033.1	WP_264236923.1	12329	11708	-	PF01810	LysE	LysE type translocator	2.1e-36
WP_264236925.1	Burkholderia pseudomallei	NZ_JAOZIJ010000033.1	WP_004532664.1	12436	13330	+	PF03466	LysR_substrate	LysR substrate binding domain	7.5e-20	PF00126	HTH_1	Bacterial regulatory helix-turn-helix protein, lysR family	5.5e-15	PF14549	P22_Cro	DNA-binding transcriptional regulator Cro	8.7e-05	PF13556	HTH_30	PucR C-terminal helix-turn-helix domain	0.00025	PF12802	MarR_2	MarR family	0.00031
WP_264236925.1	Burkholderia pseudomallei	NZ_JAOZIJ010000033.1	WP_004529578.1	14150	13394	-	PF13545	HTH_Crp_2	Crp-like helix-turn-helix domain	2.9e-20	PF00027	cNMP_binding	Cyclic nucleotide-binding domain	6e-18	PF00325	Crp	Bacterial regulatory proteins, crp family	2.2e-14	RREFamAux006	RRE_cNMP	-	2.6e-08
WP_264236925.1	Burkholderia pseudomallei	NZ_JAOZIJ010000033.1	WP_004194548.1	14767	14299	-	PF00582	Usp	Universal stress protein family	2.4e-31
WP_264236925.1	Burkholderia pseudomallei	NZ_JAOZIJ010000033.1	WP_004194465.1	15190	15421	+
WP_264253191.1	Burkholderia pseudomallei	NZ_JAOZJG010000035.1	WP_004194465.1	60217	59986	-
WP_264253191.1	Burkholderia pseudomallei	NZ_JAOZJG010000035.1	WP_004194548.1	60640	61108	+	PF00582	Usp	Universal stress protein family	2.4e-31
WP_264253191.1	Burkholderia pseudomallei	NZ_JAOZJG010000035.1	WP_004529578.1	61257	62013	+	PF13545	HTH_Crp_2	Crp-like helix-turn-helix domain	2.9e-20	PF00027	cNMP_binding	Cyclic nucleotide-binding domain	6e-18	PF00325	Crp	Bacterial regulatory proteins, crp family	2.2e-14	RREFamAux006	RRE_cNMP	-	2.6e-08
WP_264253191.1	Burkholderia pseudomallei	NZ_JAOZJG010000035.1	WP_004525603.1	62964	62070	-	PF03466	LysR_substrate	LysR substrate binding domain	6e-20	PF00126	HTH_1	Bacterial regulatory helix-turn-helix protein, lysR family	5.6e-15	PF14549	P22_Cro	DNA-binding transcriptional regulator Cro	8.9e-05	PF13556	HTH_30	PucR C-terminal helix-turn-helix domain	0.00026	PF12802	MarR_2	MarR family	0.00031
WP_264253191.1	Burkholderia pseudomallei	NZ_JAOZJG010000035.1	WP_004194492.1	63071	63692	+	PF01810	LysE	LysE type translocator	1.4e-36
WP_264253191.1	Burkholderia pseudomallei	NZ_JAOZJG010000035.1	WP_004532434.1	64853	63863	-	PF13649	Methyltransf_25	Methyltransferase domain	8.2e-09	PF13847	Methyltransf_31	Methyltransferase domain	2.8e-08	PF08242	Methyltransf_12	Methyltransferase domain	7.6e-07	PF08241	Methyltransf_11	Methyltransferase domain	8.5e-06	PF05175	MTS	Methyltransferase small domain	0.00014
WP_264253191.1	Burkholderia pseudomallei	NZ_JAOZJG010000035.1	WP_004539589.1	66810	64866	-	PF02310	B12-binding	B12 binding domain	3.6e-18	PF04055	Radical_SAM	Radical SAM superfamily	5.5e-13
WP_264253191.1	Burkholderia pseudomallei	NZ_JAOZJG010000035.1	WP_004532432.1	67640	66806	-
WP_264253191.1	Burkholderia pseudomallei	NZ_JAOZJG010000035.1	WP_264253191.1	68488	67636	-	PF05114	DUF692	Protein of unknown function (DUF692)	6.1e-39	PF01261	AP_endonuc_2	Xylose isomerase-like TIM barrel	1.7e-06
WP_264253191.1	Burkholderia pseudomallei	NZ_JAOZJG010000035.1	WP_004201048.1	68862	68661	-
WP_264253191.1	Burkholderia pseudomallei	NZ_JAOZJG010000035.1	WP_009971234.1	70418	69011	-	PF00067	p450	Cytochrome P450	2.1e-34
WP_264253191.1	Burkholderia pseudomallei	NZ_JAOZJG010000035.1	WP_050866163.1	70820	71555	+	PF03551	PadR	Transcriptional regulator PadR-like family	2.1e-19
WP_264253191.1	Burkholderia pseudomallei	NZ_JAOZJG010000035.1	WP_264259594.1	71594	72422	+	PF04954	SIP	Siderophore-interacting protein	2.9e-39	PF08021	FAD_binding_9	Siderophore-interacting FAD-binding domain	1.9e-37
WP_264253191.1	Burkholderia pseudomallei	NZ_JAOZJG010000035.1	WP_004194583.1	72988	72739	-
WP_264253191.1	Burkholderia pseudomallei	NZ_JAOZJG010000035.1	WP_004196519.1	73181	73418	+
WP_264253191.1	Burkholderia pseudomallei	NZ_JAOZJG010000035.1	WP_004194570.1	74037	73440	-	PF01569	PAP2	PAP2 superfamily	1.3e-17	PF14378	PAP2_3	PAP2 superfamily	4e-07
WP_264253191.1	Burkholderia pseudomallei	NZ_JAOZJG010000035.1	WP_004194452.1	74495	75236	+	PF06314	ADC	Acetoacetate decarboxylase (ADC)	4.5e-79
WP_264253191.1	Burkholderia pseudomallei	NZ_JAOZJG010000035.1	WP_038797612.1	75282	75433	+	PF00106	adh_short	short chain dehydrogenase	6.9e-10	PF13561	adh_short_C2	Enoyl-(Acyl carrier protein) reductase	3.1e-07
WP_045243502.1	Burkholderia pseudomallei	NZ_JAQPOW010000063.1	WP_038797612.1	151	0	-	PF00106	adh_short	short chain dehydrogenase	6.9e-10	PF13561	adh_short_C2	Enoyl-(Acyl carrier protein) reductase	3.1e-07
WP_045243502.1	Burkholderia pseudomallei	NZ_JAQPOW010000063.1	WP_004194452.1	938	197	-	PF06314	ADC	Acetoacetate decarboxylase (ADC)	4.5e-79
WP_045243502.1	Burkholderia pseudomallei	NZ_JAQPOW010000063.1	WP_004525615.1	1396	1993	+	PF01569	PAP2	PAP2 superfamily	7.4e-18	PF14378	PAP2_3	PAP2 superfamily	7.9e-07
WP_045243502.1	Burkholderia pseudomallei	NZ_JAQPOW010000063.1	WP_004196519.1	2252	2015	-
WP_045243502.1	Burkholderia pseudomallei	NZ_JAQPOW010000063.1	WP_004194583.1	2445	2694	+
WP_045243502.1	Burkholderia pseudomallei	NZ_JAQPOW010000063.1	WP_004532447.1	3017	3852	+
WP_045243502.1	Burkholderia pseudomallei	NZ_JAQPOW010000063.1	WP_004196523.1	4599	3891	-	PF03551	PadR	Transcriptional regulator PadR-like family	2e-19
WP_045243502.1	Burkholderia pseudomallei	NZ_JAQPOW010000063.1	WP_004194516.1	5006	6413	+	PF00067	p450	Cytochrome P450	5.6e-34
WP_045243502.1	Burkholderia pseudomallei	NZ_JAQPOW010000063.1	WP_004201048.1	6562	6763	+
WP_045243502.1	Burkholderia pseudomallei	NZ_JAQPOW010000063.1	WP_045243502.1	6936	7788	+	PF05114	DUF692	Protein of unknown function (DUF692)	2.8e-39	PF01261	AP_endonuc_2	Xylose isomerase-like TIM barrel	1.5e-06
WP_045243502.1	Burkholderia pseudomallei	NZ_JAQPOW010000063.1	WP_004529573.1	7784	8606	+
WP_045243502.1	Burkholderia pseudomallei	NZ_JAQPOW010000063.1	WP_045243618.1	8602	10546	+	PF02310	B12-binding	B12 binding domain	3.8e-18	PF04055	Radical_SAM	Radical SAM superfamily	5.6e-13
WP_045243502.1	Burkholderia pseudomallei	NZ_JAQPOW010000063.1	WP_004545057.1	10559	11549	+	PF13649	Methyltransf_25	Methyltransferase domain	8.4e-09	PF13847	Methyltransf_31	Methyltransferase domain	2.8e-08	PF08242	Methyltransf_12	Methyltransferase domain	7.5e-07	PF08241	Methyltransf_11	Methyltransferase domain	8.4e-06	PF05175	MTS	Methyltransferase small domain	0.00014
WP_045243502.1	Burkholderia pseudomallei	NZ_JAQPOW010000063.1	WP_004194492.1	12341	11720	-	PF01810	LysE	LysE type translocator	1.4e-36
WP_045243502.1	Burkholderia pseudomallei	NZ_JAQPOW010000063.1	WP_004525603.1	12448	13342	+	PF03466	LysR_substrate	LysR substrate binding domain	6e-20	PF00126	HTH_1	Bacterial regulatory helix-turn-helix protein, lysR family	5.6e-15	PF14549	P22_Cro	DNA-binding transcriptional regulator Cro	8.9e-05	PF13556	HTH_30	PucR C-terminal helix-turn-helix domain	0.00026	PF12802	MarR_2	MarR family	0.00031
WP_045243502.1	Burkholderia pseudomallei	NZ_JAQPOW010000063.1	WP_004529578.1	14164	13408	-	PF13545	HTH_Crp_2	Crp-like helix-turn-helix domain	2.9e-20	PF00027	cNMP_binding	Cyclic nucleotide-binding domain	6e-18	PF00325	Crp	Bacterial regulatory proteins, crp family	2.2e-14	RREFamAux006	RRE_cNMP	-	2.6e-08
WP_045243502.1	Burkholderia pseudomallei	NZ_JAQPOW010000063.1	WP_004194548.1	14781	14313	-	PF00582	Usp	Universal stress protein family	2.4e-31
WP_045243502.1	Burkholderia pseudomallei	NZ_JAQPOW010000063.1	WP_004194465.1	15204	15435	+
WP_270956096.1	Burkholderia pseudomallei	NZ_JAPQST020000002.1	WP_004194465.1	457890	457659	-
WP_270956096.1	Burkholderia pseudomallei	NZ_JAPQST020000002.1	WP_004194548.1	458313	458781	+	PF00582	Usp	Universal stress protein family	2.4e-31
WP_270956096.1	Burkholderia pseudomallei	NZ_JAPQST020000002.1	WP_004529578.1	458930	459686	+	PF13545	HTH_Crp_2	Crp-like helix-turn-helix domain	2.9e-20	PF00027	cNMP_binding	Cyclic nucleotide-binding domain	6e-18	PF00325	Crp	Bacterial regulatory proteins, crp family	2.2e-14	RREFamAux006	RRE_cNMP	-	2.6e-08
WP_270956096.1	Burkholderia pseudomallei	NZ_JAPQST020000002.1	WP_004525603.1	460691	459797	-	PF03466	LysR_substrate	LysR substrate binding domain	6e-20	PF00126	HTH_1	Bacterial regulatory helix-turn-helix protein, lysR family	5.6e-15	PF14549	P22_Cro	DNA-binding transcriptional regulator Cro	8.9e-05	PF13556	HTH_30	PucR C-terminal helix-turn-helix domain	0.00026	PF12802	MarR_2	MarR family	0.00031
WP_270956096.1	Burkholderia pseudomallei	NZ_JAPQST020000002.1	WP_004194492.1	460798	461419	+	PF01810	LysE	LysE type translocator	1.4e-36
WP_270956096.1	Burkholderia pseudomallei	NZ_JAPQST020000002.1	WP_004532676.1	462580	461590	-	PF13649	Methyltransf_25	Methyltransferase domain	8.2e-09	PF13847	Methyltransf_31	Methyltransferase domain	2.8e-08	PF08242	Methyltransf_12	Methyltransferase domain	7.6e-07	PF08241	Methyltransf_11	Methyltransferase domain	8.5e-06	PF05175	MTS	Methyltransferase small domain	0.00014
WP_270956096.1	Burkholderia pseudomallei	NZ_JAPQST020000002.1	WP_160447439.1	464537	462593	-	PF02310	B12-binding	B12 binding domain	3.8e-18	PF04055	Radical_SAM	Radical SAM superfamily	5.6e-13
WP_270956096.1	Burkholderia pseudomallei	NZ_JAPQST020000002.1	WP_004529573.1	465355	464533	-
WP_270956096.1	Burkholderia pseudomallei	NZ_JAPQST020000002.1	WP_270956096.1	466203	465351	-	PF05114	DUF692	Protein of unknown function (DUF692)	1.1e-39	PF01261	AP_endonuc_2	Xylose isomerase-like TIM barrel	1.5e-06
WP_270956096.1	Burkholderia pseudomallei	NZ_JAPQST020000002.1	WP_004201048.1	466577	466376	-
WP_270956096.1	Burkholderia pseudomallei	NZ_JAPQST020000002.1	WP_024428486.1	468133	466726	-	PF00067	p450	Cytochrome P450	7e-34
WP_270956096.1	Burkholderia pseudomallei	NZ_JAPQST020000002.1	WP_004529569.1	468535	469240	+	PF03551	PadR	Transcriptional regulator PadR-like family	2e-19
WP_270956096.1	Burkholderia pseudomallei	NZ_JAPQST020000002.1	WP_004194445.1	469279	470107	+	PF04954	SIP	Siderophore-interacting protein	2.9e-39	PF08021	FAD_binding_9	Siderophore-interacting FAD-binding domain	1.9e-37
WP_270956096.1	Burkholderia pseudomallei	NZ_JAPQST020000002.1	WP_004529568.1	470679	470430	-
WP_270956096.1	Burkholderia pseudomallei	NZ_JAPQST020000002.1	WP_004196519.1	470872	471109	+
WP_270956096.1	Burkholderia pseudomallei	NZ_JAPQST020000002.1	WP_004525615.1	471728	471131	-	PF01569	PAP2	PAP2 superfamily	7.4e-18	PF14378	PAP2_3	PAP2 superfamily	7.9e-07
WP_270956096.1	Burkholderia pseudomallei	NZ_JAPQST020000002.1	WP_004194452.1	472186	472927	+	PF06314	ADC	Acetoacetate decarboxylase (ADC)	4.5e-79
WP_038725437.1	Burkholderia pseudomallei	NZ_LWKM01000035.1	WP_004194455.1	84989	84203	-	PF00106	adh_short	short chain dehydrogenase	1.8e-52	PF13561	adh_short_C2	Enoyl-(Acyl carrier protein) reductase	2.4e-52	PF08659	KR	KR domain	1.1e-11
WP_038725437.1	Burkholderia pseudomallei	NZ_LWKM01000035.1	WP_004194452.1	85776	85035	-	PF06314	ADC	Acetoacetate decarboxylase (ADC)	4.5e-79
WP_038725437.1	Burkholderia pseudomallei	NZ_LWKM01000035.1	WP_041194472.1	86234	86831	+	PF01569	PAP2	PAP2 superfamily	7.7e-18	PF14378	PAP2_3	PAP2 superfamily	8e-07
WP_038725437.1	Burkholderia pseudomallei	NZ_LWKM01000035.1	WP_004196519.1	87090	86853	-
WP_038725437.1	Burkholderia pseudomallei	NZ_LWKM01000035.1	WP_004194445.1	88683	87855	-	PF04954	SIP	Siderophore-interacting protein	2.9e-39	PF08021	FAD_binding_9	Siderophore-interacting FAD-binding domain	1.9e-37
WP_038725437.1	Burkholderia pseudomallei	NZ_LWKM01000035.1	WP_004196523.1	89430	88722	-	PF03551	PadR	Transcriptional regulator PadR-like family	2e-19
WP_038725437.1	Burkholderia pseudomallei	NZ_LWKM01000035.1	WP_024428486.1	89837	91244	+	PF00067	p450	Cytochrome P450	7e-34
WP_038725437.1	Burkholderia pseudomallei	NZ_LWKM01000035.1	WP_004201048.1	91393	91594	+
WP_038725437.1	Burkholderia pseudomallei	NZ_LWKM01000035.1	WP_038725437.1	91767	92619	+	PF05114	DUF692	Protein of unknown function (DUF692)	1.9e-39	PF01261	AP_endonuc_2	Xylose isomerase-like TIM barrel	1.5e-06
WP_038725437.1	Burkholderia pseudomallei	NZ_LWKM01000035.1	WP_038798248.1	92615	93449	+
WP_038725437.1	Burkholderia pseudomallei	NZ_LWKM01000035.1	WP_043289401.1	93445	95389	+	PF02310	B12-binding	B12 binding domain	8.4e-18	PF04055	Radical_SAM	Radical SAM superfamily	5.7e-13
WP_038725437.1	Burkholderia pseudomallei	NZ_LWKM01000035.1	WP_004545057.1	95402	96392	+	PF13649	Methyltransf_25	Methyltransferase domain	8.4e-09	PF13847	Methyltransf_31	Methyltransferase domain	2.8e-08	PF08242	Methyltransf_12	Methyltransferase domain	7.5e-07	PF08241	Methyltransf_11	Methyltransferase domain	8.4e-06	PF05175	MTS	Methyltransferase small domain	0.00014
WP_038725437.1	Burkholderia pseudomallei	NZ_LWKM01000035.1	WP_004194492.1	97184	96563	-	PF01810	LysE	LysE type translocator	1.4e-36
WP_038725437.1	Burkholderia pseudomallei	NZ_LWKM01000035.1	WP_076859412.1	97291	98185	+	PF03466	LysR_substrate	LysR substrate binding domain	9.7e-20	PF00126	HTH_1	Bacterial regulatory helix-turn-helix protein, lysR family	5.8e-15	PF14549	P22_Cro	DNA-binding transcriptional regulator Cro	9.2e-05	PF12802	MarR_2	MarR family	0.00033	PF13556	HTH_30	PucR C-terminal helix-turn-helix domain	0.00065
WP_038725437.1	Burkholderia pseudomallei	NZ_LWKM01000035.1	WP_004529578.1	99005	98249	-	PF13545	HTH_Crp_2	Crp-like helix-turn-helix domain	2.9e-20	PF00027	cNMP_binding	Cyclic nucleotide-binding domain	6e-18	PF00325	Crp	Bacterial regulatory proteins, crp family	2.2e-14	RREFamAux006	RRE_cNMP	-	2.6e-08
WP_038725437.1	Burkholderia pseudomallei	NZ_LWKM01000035.1	WP_004194548.1	99622	99154	-	PF00582	Usp	Universal stress protein family	2.4e-31
WP_038725437.1	Burkholderia pseudomallei	NZ_LWKM01000035.1	WP_004194465.1	100045	100276	+
WP_041189437.1	Burkholderia pseudomallei MSHR4000	NZ_KN323042.1	WP_004194455.1	2486250	2485464	-	PF00106	adh_short	short chain dehydrogenase	1.8e-52	PF13561	adh_short_C2	Enoyl-(Acyl carrier protein) reductase	2.4e-52	PF08659	KR	KR domain	1.1e-11
WP_041189437.1	Burkholderia pseudomallei MSHR4000	NZ_KN323042.1	WP_004194452.1	2487037	2486296	-	PF06314	ADC	Acetoacetate decarboxylase (ADC)	4.5e-79
WP_041189437.1	Burkholderia pseudomallei MSHR4000	NZ_KN323042.1	WP_004525615.1	2487495	2488092	+	PF01569	PAP2	PAP2 superfamily	7.4e-18	PF14378	PAP2_3	PAP2 superfamily	7.9e-07
WP_041189437.1	Burkholderia pseudomallei MSHR4000	NZ_KN323042.1	WP_009922809.1	2488351	2488114	-
WP_041189437.1	Burkholderia pseudomallei MSHR4000	NZ_KN323042.1	WP_004194445.1	2489944	2489116	-	PF04954	SIP	Siderophore-interacting protein	2.9e-39	PF08021	FAD_binding_9	Siderophore-interacting FAD-binding domain	1.9e-37
WP_041189437.1	Burkholderia pseudomallei MSHR4000	NZ_KN323042.1	WP_004548999.1	2490688	2489983	-	PF03551	PadR	Transcriptional regulator PadR-like family	2e-19
WP_041189437.1	Burkholderia pseudomallei MSHR4000	NZ_KN323042.1	WP_004194516.1	2491101	2492508	+	PF00067	p450	Cytochrome P450	5.6e-34
WP_041189437.1	Burkholderia pseudomallei MSHR4000	NZ_KN323042.1	WP_004201048.1	2492657	2492858	+
WP_041189437.1	Burkholderia pseudomallei MSHR4000	NZ_KN323042.1	WP_041189437.1	2493031	2493883	+	PF05114	DUF692	Protein of unknown function (DUF692)	1.9e-39	PF01261	AP_endonuc_2	Xylose isomerase-like TIM barrel	1.5e-06
WP_041189437.1	Burkholderia pseudomallei MSHR4000	NZ_KN323042.1	WP_038733402.1	2493879	2494701	+
WP_041189437.1	Burkholderia pseudomallei MSHR4000	NZ_KN323042.1	WP_041189555.1	2494697	2496641	+	PF02310	B12-binding	B12 binding domain	8.4e-18	PF04055	Radical_SAM	Radical SAM superfamily	2.7e-12
WP_041189437.1	Burkholderia pseudomallei MSHR4000	NZ_KN323042.1	WP_004545057.1	2496654	2497644	+	PF13649	Methyltransf_25	Methyltransferase domain	8.4e-09	PF13847	Methyltransf_31	Methyltransferase domain	2.8e-08	PF08242	Methyltransf_12	Methyltransferase domain	7.5e-07	PF08241	Methyltransf_11	Methyltransferase domain	8.4e-06	PF05175	MTS	Methyltransferase small domain	0.00014
WP_041189437.1	Burkholderia pseudomallei MSHR4000	NZ_KN323042.1	WP_004194492.1	2498436	2497815	-	PF01810	LysE	LysE type translocator	1.4e-36
WP_041189437.1	Burkholderia pseudomallei MSHR4000	NZ_KN323042.1	WP_004525603.1	2498543	2499437	+	PF03466	LysR_substrate	LysR substrate binding domain	6e-20	PF00126	HTH_1	Bacterial regulatory helix-turn-helix protein, lysR family	5.6e-15	PF14549	P22_Cro	DNA-binding transcriptional regulator Cro	8.9e-05	PF13556	HTH_30	PucR C-terminal helix-turn-helix domain	0.00026	PF12802	MarR_2	MarR family	0.00031
WP_041189437.1	Burkholderia pseudomallei MSHR4000	NZ_KN323042.1	WP_004529578.1	2500331	2499575	-	PF13545	HTH_Crp_2	Crp-like helix-turn-helix domain	2.9e-20	PF00027	cNMP_binding	Cyclic nucleotide-binding domain	6e-18	PF00325	Crp	Bacterial regulatory proteins, crp family	2.2e-14	RREFamAux006	RRE_cNMP	-	2.6e-08
WP_041189437.1	Burkholderia pseudomallei MSHR4000	NZ_KN323042.1	WP_004194548.1	2500948	2500480	-	PF00582	Usp	Universal stress protein family	2.4e-31
WP_041189437.1	Burkholderia pseudomallei MSHR4000	NZ_KN323042.1	WP_004194465.1	2501371	2501602	+
WP_038731252.1	Burkholderia pseudomallei 576	NZ_CP008778.1	WP_004194465.1	448210	447979	-
WP_038731252.1	Burkholderia pseudomallei 576	NZ_CP008778.1	WP_004194548.1	448633	449101	+	PF00582	Usp	Universal stress protein family	2.4e-31
WP_038731252.1	Burkholderia pseudomallei 576	NZ_CP008778.1	WP_004529578.1	449250	450006	+	PF13545	HTH_Crp_2	Crp-like helix-turn-helix domain	2.9e-20	PF00027	cNMP_binding	Cyclic nucleotide-binding domain	6e-18	PF00325	Crp	Bacterial regulatory proteins, crp family	2.2e-14	RREFamAux006	RRE_cNMP	-	2.6e-08
WP_038731252.1	Burkholderia pseudomallei 576	NZ_CP008778.1	WP_004194503.1	450964	450070	-	PF03466	LysR_substrate	LysR substrate binding domain	4.8e-20	PF00126	HTH_1	Bacterial regulatory helix-turn-helix protein, lysR family	5.3e-15	PF14549	P22_Cro	DNA-binding transcriptional regulator Cro	8.7e-05	PF12802	MarR_2	MarR family	0.00031	PF13556	HTH_30	PucR C-terminal helix-turn-helix domain	0.00035
WP_038731252.1	Burkholderia pseudomallei 576	NZ_CP008778.1	WP_004194492.1	451071	451692	+	PF01810	LysE	LysE type translocator	1.4e-36
WP_038731252.1	Burkholderia pseudomallei 576	NZ_CP008778.1	WP_004545057.1	452853	451863	-	PF13649	Methyltransf_25	Methyltransferase domain	8.4e-09	PF13847	Methyltransf_31	Methyltransferase domain	2.8e-08	PF08242	Methyltransf_12	Methyltransferase domain	7.5e-07	PF08241	Methyltransf_11	Methyltransferase domain	8.4e-06	PF05175	MTS	Methyltransferase small domain	0.00014
WP_038731252.1	Burkholderia pseudomallei 576	NZ_CP008778.1	WP_004544988.1	454810	452866	-	PF02310	B12-binding	B12 binding domain	8.4e-18	PF04055	Radical_SAM	Radical SAM superfamily	5.7e-13
WP_038731252.1	Burkholderia pseudomallei 576	NZ_CP008778.1	WP_004544974.1	455640	454806	-
WP_038731252.1	Burkholderia pseudomallei 576	NZ_CP008778.1	WP_038731252.1	456488	455636	-	PF05114	DUF692	Protein of unknown function (DUF692)	8.9e-40	PF01261	AP_endonuc_2	Xylose isomerase-like TIM barrel	1.5e-06
WP_038731252.1	Burkholderia pseudomallei 576	NZ_CP008778.1	WP_004201048.1	456862	456661	-
WP_038731252.1	Burkholderia pseudomallei 576	NZ_CP008778.1	WP_004194516.1	458418	457011	-	PF00067	p450	Cytochrome P450	5.6e-34
WP_038731252.1	Burkholderia pseudomallei 576	NZ_CP008778.1	WP_004196523.1	458825	459533	+	PF03551	PadR	Transcriptional regulator PadR-like family	2e-19
WP_038731252.1	Burkholderia pseudomallei 576	NZ_CP008778.1	WP_004194445.1	459572	460400	+	PF04954	SIP	Siderophore-interacting protein	2.9e-39	PF08021	FAD_binding_9	Siderophore-interacting FAD-binding domain	1.9e-37
WP_038731252.1	Burkholderia pseudomallei 576	NZ_CP008778.1	WP_004194583.1	460972	460723	-
WP_038731252.1	Burkholderia pseudomallei 576	NZ_CP008778.1	WP_004529566.1	461165	461402	+
WP_038731252.1	Burkholderia pseudomallei 576	NZ_CP008778.1	WP_004525615.1	462021	461424	-	PF01569	PAP2	PAP2 superfamily	7.4e-18	PF14378	PAP2_3	PAP2 superfamily	7.9e-07
WP_038731252.1	Burkholderia pseudomallei 576	NZ_CP008778.1	WP_004194452.1	462479	463220	+	PF06314	ADC	Acetoacetate decarboxylase (ADC)	4.5e-79
WP_038763239.1	Burkholderia pseudomallei	NZ_LXAD01000106.1	WP_122650933.1	101	0	-	PF00106	adh_short	short chain dehydrogenase	4.4e-07
WP_038763239.1	Burkholderia pseudomallei	NZ_LXAD01000106.1	WP_004194452.1	888	147	-	PF06314	ADC	Acetoacetate decarboxylase (ADC)	4.5e-79
WP_038763239.1	Burkholderia pseudomallei	NZ_LXAD01000106.1	WP_041194472.1	1346	1943	+	PF01569	PAP2	PAP2 superfamily	7.7e-18	PF14378	PAP2_3	PAP2 superfamily	8e-07
WP_038763239.1	Burkholderia pseudomallei	NZ_LXAD01000106.1	WP_004196519.1	2202	1965	-
WP_038763239.1	Burkholderia pseudomallei	NZ_LXAD01000106.1	WP_076850552.1	2395	2644	+
WP_038763239.1	Burkholderia pseudomallei	NZ_LXAD01000106.1	WP_004194445.1	3795	2967	-	PF04954	SIP	Siderophore-interacting protein	2.9e-39	PF08021	FAD_binding_9	Siderophore-interacting FAD-binding domain	1.9e-37
WP_038763239.1	Burkholderia pseudomallei	NZ_LXAD01000106.1	WP_004529569.1	4539	3834	-	PF03551	PadR	Transcriptional regulator PadR-like family	2e-19
WP_038763239.1	Burkholderia pseudomallei	NZ_LXAD01000106.1	WP_004529570.1	4941	6348	+	PF00067	p450	Cytochrome P450	5.2e-33
WP_038763239.1	Burkholderia pseudomallei	NZ_LXAD01000106.1	WP_004201048.1	6497	6698	+
WP_038763239.1	Burkholderia pseudomallei	NZ_LXAD01000106.1	WP_038763239.1	6871	7723	+	PF05114	DUF692	Protein of unknown function (DUF692)	2.5e-39	PF01261	AP_endonuc_2	Xylose isomerase-like TIM barrel	1.9e-06
WP_038763239.1	Burkholderia pseudomallei	NZ_LXAD01000106.1	WP_038731003.1	7719	8541	+
WP_038763239.1	Burkholderia pseudomallei	NZ_LXAD01000106.1	WP_038736602.1	8537	10481	+	PF02310	B12-binding	B12 binding domain	8.4e-18	PF04055	Radical_SAM	Radical SAM superfamily	5.7e-13
WP_038763239.1	Burkholderia pseudomallei	NZ_LXAD01000106.1	WP_038739802.1	10494	11484	+	PF13649	Methyltransf_25	Methyltransferase domain	8.4e-09	PF13847	Methyltransf_31	Methyltransferase domain	2.7e-08	PF08242	Methyltransf_12	Methyltransferase domain	7e-07	PF08241	Methyltransf_11	Methyltransferase domain	8.6e-06	PF13489	Methyltransf_23	Methyltransferase domain	0.00024
WP_038763239.1	Burkholderia pseudomallei	NZ_LXAD01000106.1	WP_004194492.1	12276	11655	-	PF01810	LysE	LysE type translocator	1.4e-36
WP_038763239.1	Burkholderia pseudomallei	NZ_LXAD01000106.1	WP_004525603.1	12383	13277	+	PF03466	LysR_substrate	LysR substrate binding domain	6e-20	PF00126	HTH_1	Bacterial regulatory helix-turn-helix protein, lysR family	5.6e-15	PF14549	P22_Cro	DNA-binding transcriptional regulator Cro	8.9e-05	PF13556	HTH_30	PucR C-terminal helix-turn-helix domain	0.00026	PF12802	MarR_2	MarR family	0.00031
WP_038763239.1	Burkholderia pseudomallei	NZ_LXAD01000106.1	WP_004529578.1	14091	13335	-	PF13545	HTH_Crp_2	Crp-like helix-turn-helix domain	2.9e-20	PF00027	cNMP_binding	Cyclic nucleotide-binding domain	6e-18	PF00325	Crp	Bacterial regulatory proteins, crp family	2.2e-14	RREFamAux006	RRE_cNMP	-	2.6e-08
WP_038763239.1	Burkholderia pseudomallei	NZ_LXAD01000106.1	WP_004194548.1	14708	14240	-	PF00582	Usp	Universal stress protein family	2.4e-31
WP_038763239.1	Burkholderia pseudomallei	NZ_LXAD01000106.1	WP_004194465.1	15131	15362	+
WP_038774393.1	Burkholderia pseudomallei	NZ_WUTB01000082.1	WP_203561953.1	402	0	-	PF00106	adh_short	short chain dehydrogenase	1.1e-32	PF13561	adh_short_C2	Enoyl-(Acyl carrier protein) reductase	1.2e-27	PF08659	KR	KR domain	7.5e-10
WP_038774393.1	Burkholderia pseudomallei	NZ_WUTB01000082.1	WP_004194452.1	1189	448	-	PF06314	ADC	Acetoacetate decarboxylase (ADC)	4.5e-79
WP_038774393.1	Burkholderia pseudomallei	NZ_WUTB01000082.1	WP_041194472.1	1647	2244	+	PF01569	PAP2	PAP2 superfamily	7.7e-18	PF14378	PAP2_3	PAP2 superfamily	8e-07
WP_038774393.1	Burkholderia pseudomallei	NZ_WUTB01000082.1	WP_004196519.1	2503	2266	-
WP_038774393.1	Burkholderia pseudomallei	NZ_WUTB01000082.1	WP_004194445.1	4096	3268	-	PF04954	SIP	Siderophore-interacting protein	2.9e-39	PF08021	FAD_binding_9	Siderophore-interacting FAD-binding domain	1.9e-37
WP_038774393.1	Burkholderia pseudomallei	NZ_WUTB01000082.1	WP_004529569.1	4840	4135	-	PF03551	PadR	Transcriptional regulator PadR-like family	2e-19
WP_038774393.1	Burkholderia pseudomallei	NZ_WUTB01000082.1	WP_004529570.1	5242	6649	+	PF00067	p450	Cytochrome P450	5.2e-33
WP_038774393.1	Burkholderia pseudomallei	NZ_WUTB01000082.1	WP_004201048.1	6798	6999	+
WP_038774393.1	Burkholderia pseudomallei	NZ_WUTB01000082.1	WP_038774393.1	7172	8024	+	PF05114	DUF692	Protein of unknown function (DUF692)	1.8e-39	PF01261	AP_endonuc_2	Xylose isomerase-like TIM barrel	1.5e-06
WP_038774393.1	Burkholderia pseudomallei	NZ_WUTB01000082.1	WP_038733402.1	8020	8842	+
WP_038774393.1	Burkholderia pseudomallei	NZ_WUTB01000082.1	WP_038800877.1	8838	10782	+	PF02310	B12-binding	B12 binding domain	8.4e-18	PF04055	Radical_SAM	Radical SAM superfamily	5.7e-13
WP_038774393.1	Burkholderia pseudomallei	NZ_WUTB01000082.1	WP_004532676.1	10795	11785	+	PF13649	Methyltransf_25	Methyltransferase domain	8.2e-09	PF13847	Methyltransf_31	Methyltransferase domain	2.8e-08	PF08242	Methyltransf_12	Methyltransferase domain	7.6e-07	PF08241	Methyltransf_11	Methyltransferase domain	8.5e-06	PF05175	MTS	Methyltransferase small domain	0.00014
WP_038774393.1	Burkholderia pseudomallei	NZ_WUTB01000082.1	WP_004194492.1	12577	11956	-	PF01810	LysE	LysE type translocator	1.4e-36
WP_038774393.1	Burkholderia pseudomallei	NZ_WUTB01000082.1	WP_038734008.1	12684	13578	+	PF03466	LysR_substrate	LysR substrate binding domain	8.4e-20	PF00126	HTH_1	Bacterial regulatory helix-turn-helix protein, lysR family	5.6e-15	PF14549	P22_Cro	DNA-binding transcriptional regulator Cro	8.9e-05	PF13556	HTH_30	PucR C-terminal helix-turn-helix domain	0.00025	PF12802	MarR_2	MarR family	0.00032
WP_038774393.1	Burkholderia pseudomallei	NZ_WUTB01000082.1	WP_004529578.1	14398	13642	-	PF13545	HTH_Crp_2	Crp-like helix-turn-helix domain	2.9e-20	PF00027	cNMP_binding	Cyclic nucleotide-binding domain	6e-18	PF00325	Crp	Bacterial regulatory proteins, crp family	2.2e-14	RREFamAux006	RRE_cNMP	-	2.6e-08
WP_038774393.1	Burkholderia pseudomallei	NZ_WUTB01000082.1	WP_004194548.1	15015	14547	-	PF00582	Usp	Universal stress protein family	2.4e-31
WP_038774393.1	Burkholderia pseudomallei	NZ_WUTB01000082.1	WP_004194465.1	15438	15669	+
WP_208838502.1	Burkholderia pseudomallei	NZ_JAGGBD010000035.1	WP_004194465.1	59989	59758	-
WP_208838502.1	Burkholderia pseudomallei	NZ_JAGGBD010000035.1	WP_004194548.1	60412	60880	+	PF00582	Usp	Universal stress protein family	2.4e-31
WP_208838502.1	Burkholderia pseudomallei	NZ_JAGGBD010000035.1	WP_004529578.1	61029	61785	+	PF13545	HTH_Crp_2	Crp-like helix-turn-helix domain	2.9e-20	PF00027	cNMP_binding	Cyclic nucleotide-binding domain	6e-18	PF00325	Crp	Bacterial regulatory proteins, crp family	2.2e-14	RREFamAux006	RRE_cNMP	-	2.6e-08
WP_208838502.1	Burkholderia pseudomallei	NZ_JAGGBD010000035.1	WP_004525603.1	62763	61869	-	PF03466	LysR_substrate	LysR substrate binding domain	6e-20	PF00126	HTH_1	Bacterial regulatory helix-turn-helix protein, lysR family	5.6e-15	PF14549	P22_Cro	DNA-binding transcriptional regulator Cro	8.9e-05	PF13556	HTH_30	PucR C-terminal helix-turn-helix domain	0.00026	PF12802	MarR_2	MarR family	0.00031
WP_208838502.1	Burkholderia pseudomallei	NZ_JAGGBD010000035.1	WP_004546141.1	62870	63491	+	PF01810	LysE	LysE type translocator	1e-36
WP_208838502.1	Burkholderia pseudomallei	NZ_JAGGBD010000035.1	WP_004545057.1	64652	63662	-	PF13649	Methyltransf_25	Methyltransferase domain	8.4e-09	PF13847	Methyltransf_31	Methyltransferase domain	2.8e-08	PF08242	Methyltransf_12	Methyltransferase domain	7.5e-07	PF08241	Methyltransf_11	Methyltransferase domain	8.4e-06	PF05175	MTS	Methyltransferase small domain	0.00014
WP_208838502.1	Burkholderia pseudomallei	NZ_JAGGBD010000035.1	WP_004551133.1	66609	64665	-	PF02310	B12-binding	B12 binding domain	8.4e-18	PF04055	Radical_SAM	Radical SAM superfamily	2.7e-12
WP_208838502.1	Burkholderia pseudomallei	NZ_JAGGBD010000035.1	WP_208838501.1	67439	66605	-
WP_208838502.1	Burkholderia pseudomallei	NZ_JAGGBD010000035.1	WP_208838502.1	68287	67435	-	PF05114	DUF692	Protein of unknown function (DUF692)	1.1e-39	PF01261	AP_endonuc_2	Xylose isomerase-like TIM barrel	1.2e-06
WP_208838502.1	Burkholderia pseudomallei	NZ_JAGGBD010000035.1	WP_004201048.1	68661	68460	-
WP_208838502.1	Burkholderia pseudomallei	NZ_JAGGBD010000035.1	WP_004539595.1	70217	68810	-	PF00067	p450	Cytochrome P450	1.9e-33
WP_208838502.1	Burkholderia pseudomallei	NZ_JAGGBD010000035.1	WP_004196523.1	70624	71332	+	PF03551	PadR	Transcriptional regulator PadR-like family	2e-19
WP_208838502.1	Burkholderia pseudomallei	NZ_JAGGBD010000035.1	WP_004194445.1	71371	72199	+	PF04954	SIP	Siderophore-interacting protein	2.9e-39	PF08021	FAD_binding_9	Siderophore-interacting FAD-binding domain	1.9e-37
WP_208838502.1	Burkholderia pseudomallei	NZ_JAGGBD010000035.1	WP_004529568.1	72771	72522	-
WP_208838502.1	Burkholderia pseudomallei	NZ_JAGGBD010000035.1	WP_004196519.1	72964	73201	+
WP_208838502.1	Burkholderia pseudomallei	NZ_JAGGBD010000035.1	WP_004525615.1	73820	73223	-	PF01569	PAP2	PAP2 superfamily	7.4e-18	PF14378	PAP2_3	PAP2 superfamily	7.9e-07
WP_208838502.1	Burkholderia pseudomallei	NZ_JAGGBD010000035.1	WP_004194452.1	74278	75019	+	PF06314	ADC	Acetoacetate decarboxylase (ADC)	4.5e-79
WP_208205296.1	Burkholderia pseudomallei	NZ_JAGGBY010000089.1	WP_038760963.1	811	70	-	PF06314	ADC	Acetoacetate decarboxylase (ADC)	4.5e-79
WP_208205296.1	Burkholderia pseudomallei	NZ_JAGGBY010000089.1	WP_208794800.1	1269	1866	+	PF01569	PAP2	PAP2 superfamily	3.3e-17	PF14378	PAP2_3	PAP2 superfamily	2.8e-06
WP_208205296.1	Burkholderia pseudomallei	NZ_JAGGBY010000089.1	WP_038733905.1	2125	1888	-
WP_208205296.1	Burkholderia pseudomallei	NZ_JAGGBY010000089.1	WP_004194583.1	2318	2567	+
WP_208205296.1	Burkholderia pseudomallei	NZ_JAGGBY010000089.1	WP_004532447.1	3718	2890	-	PF04954	SIP	Siderophore-interacting protein	2.5e-39	PF08021	FAD_binding_9	Siderophore-interacting FAD-binding domain	1.8e-37
WP_208205296.1	Burkholderia pseudomallei	NZ_JAGGBY010000089.1	WP_004196523.1	4465	3757	-	PF03551	PadR	Transcriptional regulator PadR-like family	2e-19
WP_208205296.1	Burkholderia pseudomallei	NZ_JAGGBY010000089.1	WP_004539595.1	4872	6279	+	PF00067	p450	Cytochrome P450	1.9e-33
WP_208205296.1	Burkholderia pseudomallei	NZ_JAGGBY010000089.1	WP_004201048.1	6428	6629	+
WP_208205296.1	Burkholderia pseudomallei	NZ_JAGGBY010000089.1	WP_208205296.1	6802	7654	+	PF05114	DUF692	Protein of unknown function (DUF692)	3.7e-39	PF01261	AP_endonuc_2	Xylose isomerase-like TIM barrel	3.9e-06
WP_208205296.1	Burkholderia pseudomallei	NZ_JAGGBY010000089.1	WP_208794798.1	7650	8484	+
WP_208205296.1	Burkholderia pseudomallei	NZ_JAGGBY010000089.1	WP_041221553.1	8480	10424	+	PF02310	B12-binding	B12 binding domain	8.2e-18	PF04055	Radical_SAM	Radical SAM superfamily	5.6e-13
WP_208205296.1	Burkholderia pseudomallei	NZ_JAGGBY010000089.1	WP_004532676.1	10437	11427	+	PF13649	Methyltransf_25	Methyltransferase domain	8.2e-09	PF13847	Methyltransf_31	Methyltransferase domain	2.8e-08	PF08242	Methyltransf_12	Methyltransferase domain	7.6e-07	PF08241	Methyltransf_11	Methyltransferase domain	8.5e-06	PF05175	MTS	Methyltransferase small domain	0.00014
WP_208205296.1	Burkholderia pseudomallei	NZ_JAGGBY010000089.1	WP_004194492.1	12219	11598	-	PF01810	LysE	LysE type translocator	1.4e-36
WP_208205296.1	Burkholderia pseudomallei	NZ_JAGGBY010000089.1	WP_004194503.1	12326	13220	+	PF03466	LysR_substrate	LysR substrate binding domain	4.8e-20	PF00126	HTH_1	Bacterial regulatory helix-turn-helix protein, lysR family	5.3e-15	PF14549	P22_Cro	DNA-binding transcriptional regulator Cro	8.7e-05	PF12802	MarR_2	MarR family	0.00031	PF13556	HTH_30	PucR C-terminal helix-turn-helix domain	0.00035
WP_208205296.1	Burkholderia pseudomallei	NZ_JAGGBY010000089.1	WP_004529578.1	14069	13313	-	PF13545	HTH_Crp_2	Crp-like helix-turn-helix domain	2.9e-20	PF00027	cNMP_binding	Cyclic nucleotide-binding domain	6e-18	PF00325	Crp	Bacterial regulatory proteins, crp family	2.2e-14	RREFamAux006	RRE_cNMP	-	2.6e-08
WP_208205296.1	Burkholderia pseudomallei	NZ_JAGGBY010000089.1	WP_004194548.1	14686	14218	-	PF00582	Usp	Universal stress protein family	2.4e-31
WP_208205296.1	Burkholderia pseudomallei	NZ_JAGGBY010000089.1	WP_004194465.1	15109	15340	+
WP_041195603.1	Burkholderia pseudomallei MSHR3335	NZ_KN323131.1	WP_004194465.1	1922125	1921894	-
WP_041195603.1	Burkholderia pseudomallei MSHR3335	NZ_KN323131.1	WP_004194548.1	1922548	1923016	+	PF00582	Usp	Universal stress protein family	2.4e-31
WP_041195603.1	Burkholderia pseudomallei MSHR3335	NZ_KN323131.1	WP_004529578.1	1923165	1923921	+	PF13545	HTH_Crp_2	Crp-like helix-turn-helix domain	2.9e-20	PF00027	cNMP_binding	Cyclic nucleotide-binding domain	6e-18	PF00325	Crp	Bacterial regulatory proteins, crp family	2.2e-14	RREFamAux006	RRE_cNMP	-	2.6e-08
WP_041195603.1	Burkholderia pseudomallei MSHR3335	NZ_KN323131.1	WP_004525603.1	1924881	1923987	-	PF03466	LysR_substrate	LysR substrate binding domain	6e-20	PF00126	HTH_1	Bacterial regulatory helix-turn-helix protein, lysR family	5.6e-15	PF14549	P22_Cro	DNA-binding transcriptional regulator Cro	8.9e-05	PF13556	HTH_30	PucR C-terminal helix-turn-helix domain	0.00026	PF12802	MarR_2	MarR family	0.00031
WP_041195603.1	Burkholderia pseudomallei MSHR3335	NZ_KN323131.1	WP_004194492.1	1924988	1925609	+	PF01810	LysE	LysE type translocator	1.4e-36
WP_041195603.1	Burkholderia pseudomallei MSHR3335	NZ_KN323131.1	WP_004545057.1	1926770	1925780	-	PF13649	Methyltransf_25	Methyltransferase domain	8.4e-09	PF13847	Methyltransf_31	Methyltransferase domain	2.8e-08	PF08242	Methyltransf_12	Methyltransferase domain	7.5e-07	PF08241	Methyltransf_11	Methyltransferase domain	8.4e-06	PF05175	MTS	Methyltransferase small domain	0.00014
WP_041195603.1	Burkholderia pseudomallei MSHR3335	NZ_KN323131.1	WP_041195775.1	1928727	1926783	-	PF02310	B12-binding	B12 binding domain	8.2e-18	PF04055	Radical_SAM	Radical SAM superfamily	5.6e-13
WP_041195603.1	Burkholderia pseudomallei MSHR3335	NZ_KN323131.1	WP_041195602.1	1929557	1928723	-
WP_041195603.1	Burkholderia pseudomallei MSHR3335	NZ_KN323131.1	WP_041195603.1	1930405	1929553	-	PF05114	DUF692	Protein of unknown function (DUF692)	1.1e-38	PF01261	AP_endonuc_2	Xylose isomerase-like TIM barrel	1.9e-06
WP_041195603.1	Burkholderia pseudomallei MSHR3335	NZ_KN323131.1	WP_004201048.1	1930779	1930578	-
WP_041195603.1	Burkholderia pseudomallei MSHR3335	NZ_KN323131.1	WP_004539595.1	1932335	1930928	-	PF00067	p450	Cytochrome P450	1.9e-33
WP_041195603.1	Burkholderia pseudomallei MSHR3335	NZ_KN323131.1	WP_004196523.1	1932742	1933450	+	PF03551	PadR	Transcriptional regulator PadR-like family	2e-19
WP_041195603.1	Burkholderia pseudomallei MSHR3335	NZ_KN323131.1	WP_004194445.1	1933489	1934317	+	PF04954	SIP	Siderophore-interacting protein	2.9e-39	PF08021	FAD_binding_9	Siderophore-interacting FAD-binding domain	1.9e-37
WP_041195603.1	Burkholderia pseudomallei MSHR3335	NZ_KN323131.1	WP_004196519.1	1935082	1935319	+
WP_041195603.1	Burkholderia pseudomallei MSHR3335	NZ_KN323131.1	WP_038731007.1	1935938	1935341	-	PF01569	PAP2	PAP2 superfamily	1.3e-17	PF14378	PAP2_3	PAP2 superfamily	4e-07
WP_041195603.1	Burkholderia pseudomallei MSHR3335	NZ_KN323131.1	WP_004194452.1	1936396	1937137	+	PF06314	ADC	Acetoacetate decarboxylase (ADC)	4.5e-79
WP_041195603.1	Burkholderia pseudomallei MSHR3335	NZ_KN323131.1	WP_004194455.1	1937183	1937969	+	PF00106	adh_short	short chain dehydrogenase	1.8e-52	PF13561	adh_short_C2	Enoyl-(Acyl carrier protein) reductase	2.4e-52	PF08659	KR	KR domain	1.1e-11
WP_316400961.1	Burkholderia pseudomallei	NZ_JAUZUM010000005.1	WP_122650933.1	101	0	-	PF00106	adh_short	short chain dehydrogenase	4.4e-07
WP_316400961.1	Burkholderia pseudomallei	NZ_JAUZUM010000005.1	WP_004194452.1	888	147	-	PF06314	ADC	Acetoacetate decarboxylase (ADC)	4.5e-79
WP_316400961.1	Burkholderia pseudomallei	NZ_JAUZUM010000005.1	WP_004525615.1	1346	1943	+	PF01569	PAP2	PAP2 superfamily	7.4e-18	PF14378	PAP2_3	PAP2 superfamily	7.9e-07
WP_316400961.1	Burkholderia pseudomallei	NZ_JAUZUM010000005.1	WP_004529566.1	2202	1965	-
WP_316400961.1	Burkholderia pseudomallei	NZ_JAUZUM010000005.1	WP_004194583.1	2395	2644	+
WP_316400961.1	Burkholderia pseudomallei	NZ_JAUZUM010000005.1	WP_004532447.1	3795	2967	-	PF04954	SIP	Siderophore-interacting protein	2.5e-39	PF08021	FAD_binding_9	Siderophore-interacting FAD-binding domain	1.8e-37
WP_316400961.1	Burkholderia pseudomallei	NZ_JAUZUM010000005.1	WP_004529569.1	4539	3834	-	PF03551	PadR	Transcriptional regulator PadR-like family	2e-19
WP_316400961.1	Burkholderia pseudomallei	NZ_JAUZUM010000005.1	WP_004194516.1	4941	6348	+	PF00067	p450	Cytochrome P450	5.6e-34
WP_316400961.1	Burkholderia pseudomallei	NZ_JAUZUM010000005.1	WP_004201048.1	6497	6698	+
WP_316400961.1	Burkholderia pseudomallei	NZ_JAUZUM010000005.1	WP_316400961.1	6871	7723	+	PF05114	DUF692	Protein of unknown function (DUF692)	1.2e-39	PF01261	AP_endonuc_2	Xylose isomerase-like TIM barrel	1.6e-06
WP_316400961.1	Burkholderia pseudomallei	NZ_JAUZUM010000005.1	WP_004551132.1	7719	8553	+
WP_316400961.1	Burkholderia pseudomallei	NZ_JAUZUM010000005.1	WP_004551133.1	8549	10493	+	PF02310	B12-binding	B12 binding domain	8.4e-18	PF04055	Radical_SAM	Radical SAM superfamily	2.7e-12
WP_316400961.1	Burkholderia pseudomallei	NZ_JAUZUM010000005.1	WP_004551134.1	10506	11496	+	PF13649	Methyltransf_25	Methyltransferase domain	8.1e-09	PF13847	Methyltransf_31	Methyltransferase domain	2.8e-08	PF08242	Methyltransf_12	Methyltransferase domain	7e-07	PF08241	Methyltransf_11	Methyltransferase domain	6.9e-06	PF05175	MTS	Methyltransferase small domain	2.6e-05
WP_316400961.1	Burkholderia pseudomallei	NZ_JAUZUM010000005.1	WP_004556447.1	12288	11667	-	PF01810	LysE	LysE type translocator	6.8e-37
WP_316400961.1	Burkholderia pseudomallei	NZ_JAUZUM010000005.1	WP_004525603.1	12395	13289	+	PF03466	LysR_substrate	LysR substrate binding domain	6e-20	PF00126	HTH_1	Bacterial regulatory helix-turn-helix protein, lysR family	5.6e-15	PF14549	P22_Cro	DNA-binding transcriptional regulator Cro	8.9e-05	PF13556	HTH_30	PucR C-terminal helix-turn-helix domain	0.00026	PF12802	MarR_2	MarR family	0.00031
WP_316400961.1	Burkholderia pseudomallei	NZ_JAUZUM010000005.1	WP_004529578.1	14100	13344	-	PF13545	HTH_Crp_2	Crp-like helix-turn-helix domain	2.9e-20	PF00027	cNMP_binding	Cyclic nucleotide-binding domain	6e-18	PF00325	Crp	Bacterial regulatory proteins, crp family	2.2e-14	RREFamAux006	RRE_cNMP	-	2.6e-08
WP_316400961.1	Burkholderia pseudomallei	NZ_JAUZUM010000005.1	WP_004194548.1	14717	14249	-	PF00582	Usp	Universal stress protein family	2.4e-31
WP_316400961.1	Burkholderia pseudomallei	NZ_JAUZUM010000005.1	WP_004194465.1	15140	15371	+
WP_038760955.1	Burkholderia pseudomallei TSV 31	NZ_KN323019.1	WP_038760963.1	905774	905033	-	PF06314	ADC	Acetoacetate decarboxylase (ADC)	4.5e-79
WP_038760955.1	Burkholderia pseudomallei TSV 31	NZ_KN323019.1	WP_004525615.1	906232	906829	+	PF01569	PAP2	PAP2 superfamily	7.4e-18	PF14378	PAP2_3	PAP2 superfamily	7.9e-07
WP_038760955.1	Burkholderia pseudomallei TSV 31	NZ_KN323019.1	WP_038733905.1	907088	906851	-
WP_038760955.1	Burkholderia pseudomallei TSV 31	NZ_KN323019.1	WP_004194583.1	907281	907530	+
WP_038760955.1	Burkholderia pseudomallei TSV 31	NZ_KN323019.1	WP_038760960.1	908681	907853	-	PF04954	SIP	Siderophore-interacting protein	3.1e-39	PF08021	FAD_binding_9	Siderophore-interacting FAD-binding domain	1.8e-37
WP_038760955.1	Burkholderia pseudomallei TSV 31	NZ_KN323019.1	WP_025988206.1	909446	908720	-	PF03551	PadR	Transcriptional regulator PadR-like family	2.1e-19
WP_038760955.1	Burkholderia pseudomallei TSV 31	NZ_KN323019.1	WP_038760957.1	909853	911260	+	PF00067	p450	Cytochrome P450	2.1e-34
WP_038760955.1	Burkholderia pseudomallei TSV 31	NZ_KN323019.1	WP_004201048.1	911409	911610	+
WP_038760955.1	Burkholderia pseudomallei TSV 31	NZ_KN323019.1	WP_038760955.1	911783	912635	+	PF05114	DUF692	Protein of unknown function (DUF692)	1.5e-39	PF01261	AP_endonuc_2	Xylose isomerase-like TIM barrel	1.4e-06
WP_038760955.1	Burkholderia pseudomallei TSV 31	NZ_KN323019.1	WP_038760953.1	912631	913453	+
WP_038760955.1	Burkholderia pseudomallei TSV 31	NZ_KN323019.1	WP_038761491.1	913449	915393	+	PF02310	B12-binding	B12 binding domain	3.7e-18	PF04055	Radical_SAM	Radical SAM superfamily	5.6e-13
WP_038760955.1	Burkholderia pseudomallei TSV 31	NZ_KN323019.1	WP_004532676.1	915406	916396	+	PF13649	Methyltransf_25	Methyltransferase domain	8.2e-09	PF13847	Methyltransf_31	Methyltransferase domain	2.8e-08	PF08242	Methyltransf_12	Methyltransferase domain	7.6e-07	PF08241	Methyltransf_11	Methyltransferase domain	8.5e-06	PF05175	MTS	Methyltransferase small domain	0.00014
WP_038760955.1	Burkholderia pseudomallei TSV 31	NZ_KN323019.1	WP_004194492.1	917188	916567	-	PF01810	LysE	LysE type translocator	1.4e-36
WP_038760955.1	Burkholderia pseudomallei TSV 31	NZ_KN323019.1	WP_011852412.1	917295	918189	+	PF03466	LysR_substrate	LysR substrate binding domain	4.1e-20	PF00126	HTH_1	Bacterial regulatory helix-turn-helix protein, lysR family	5.5e-15	PF14549	P22_Cro	DNA-binding transcriptional regulator Cro	8.9e-05	PF12802	MarR_2	MarR family	0.00031	PF13556	HTH_30	PucR C-terminal helix-turn-helix domain	0.00036
WP_038760955.1	Burkholderia pseudomallei TSV 31	NZ_KN323019.1	WP_004529578.1	919018	918262	-	PF13545	HTH_Crp_2	Crp-like helix-turn-helix domain	2.9e-20	PF00027	cNMP_binding	Cyclic nucleotide-binding domain	6e-18	PF00325	Crp	Bacterial regulatory proteins, crp family	2.2e-14	RREFamAux006	RRE_cNMP	-	2.6e-08
WP_038760955.1	Burkholderia pseudomallei TSV 31	NZ_KN323019.1	WP_011852413.1	919635	919167	-	PF00582	Usp	Universal stress protein family	2.5e-31
WP_038760955.1	Burkholderia pseudomallei TSV 31	NZ_KN323019.1	WP_004194465.1	920058	920289	+
TPB63544.1	Burkholderia pseudomallei	QFRO01000115.1	TPB63560.1	6507	6240	-
TPB63544.1	Burkholderia pseudomallei	QFRO01000115.1	TPB63537.1	6894	7362	+	PF00582	Usp	Universal stress protein family	2.4e-31
TPB63544.1	Burkholderia pseudomallei	QFRO01000115.1	TPB63538.1	7511	8267	+	PF13545	HTH_Crp_2	Crp-like helix-turn-helix domain	3e-20	PF00027	cNMP_binding	Cyclic nucleotide-binding domain	3.2e-17	PF00325	Crp	Bacterial regulatory proteins, crp family	2.3e-14	RREFamAux006	RRE_cNMP	-	1.6e-07
TPB63544.1	Burkholderia pseudomallei	QFRO01000115.1	TPB63539.1	9218	8324	-	PF03466	LysR_substrate	LysR substrate binding domain	1.4e-19	PF00126	HTH_1	Bacterial regulatory helix-turn-helix protein, lysR family	5.6e-15	PF14549	P22_Cro	DNA-binding transcriptional regulator Cro	9.1e-05	PF13556	HTH_30	PucR C-terminal helix-turn-helix domain	0.00026	PF12802	MarR_2	MarR family	0.00032
TPB63544.1	Burkholderia pseudomallei	QFRO01000115.1	TPB63540.1	9325	9946	+	PF01810	LysE	LysE type translocator	1.4e-36
TPB63544.1	Burkholderia pseudomallei	QFRO01000115.1	TPB63541.1	11107	10117	-	PF13649	Methyltransf_25	Methyltransferase domain	8.2e-09	PF13847	Methyltransf_31	Methyltransferase domain	2.8e-08	PF08242	Methyltransf_12	Methyltransferase domain	7.6e-07	PF08241	Methyltransf_11	Methyltransferase domain	8.5e-06	PF05175	MTS	Methyltransferase small domain	0.00014
TPB63544.1	Burkholderia pseudomallei	QFRO01000115.1	TPB63542.1	13076	11120	-	PF02310	B12-binding	B12 binding domain	1.2e-17	PF04055	Radical_SAM	Radical SAM superfamily	5.7e-13
TPB63544.1	Burkholderia pseudomallei	QFRO01000115.1	TPB63543.1	13894	13060	-
TPB63544.1	Burkholderia pseudomallei	QFRO01000115.1	TPB63544.1	14742	13890	-	PF05114	DUF692	Protein of unknown function (DUF692)	1.9e-39	PF01261	AP_endonuc_2	Xylose isomerase-like TIM barrel	1.5e-06
TPB63544.1	Burkholderia pseudomallei	QFRO01000115.1	TPB63561.1	14658	14925	+
TPB63544.1	Burkholderia pseudomallei	QFRO01000115.1	TPB63545.1	15116	14915	-
TPB63544.1	Burkholderia pseudomallei	QFRO01000115.1	TPB63546.1	16672	15265	-	PF00067	p450	Cytochrome P450	2.1e-34
TPB63544.1	Burkholderia pseudomallei	QFRO01000115.1	TPB63562.1	16927	16744	-
TPB63544.1	Burkholderia pseudomallei	QFRO01000115.1	TPB63547.1	17074	17800	+	PF03551	PadR	Transcriptional regulator PadR-like family	2.1e-19
TPB63544.1	Burkholderia pseudomallei	QFRO01000115.1	TPB63548.1	17839	18667	+	PF04954	SIP	Siderophore-interacting protein	2.9e-39	PF08021	FAD_binding_9	Siderophore-interacting FAD-binding domain	1.9e-37
TPB63544.1	Burkholderia pseudomallei	QFRO01000115.1	TPB63549.1	18632	18893	+
TPB63544.1	Burkholderia pseudomallei	QFRO01000115.1	TPB63550.1	19233	18984	-
WP_004557993.1	Burkholderia pseudomallei	NZ_CP111137.1	WP_004194465.1	2268266	2268035	-
WP_004557993.1	Burkholderia pseudomallei	NZ_CP111137.1	WP_004194548.1	2268689	2269157	+	PF00582	Usp	Universal stress protein family	2.4e-31
WP_004557993.1	Burkholderia pseudomallei	NZ_CP111137.1	WP_004529578.1	2269306	2270062	+	PF13545	HTH_Crp_2	Crp-like helix-turn-helix domain	2.9e-20	PF00027	cNMP_binding	Cyclic nucleotide-binding domain	6e-18	PF00325	Crp	Bacterial regulatory proteins, crp family	2.2e-14	RREFamAux006	RRE_cNMP	-	2.6e-08
WP_004557993.1	Burkholderia pseudomallei	NZ_CP111137.1	WP_004525603.1	2271011	2270117	-	PF03466	LysR_substrate	LysR substrate binding domain	6e-20	PF00126	HTH_1	Bacterial regulatory helix-turn-helix protein, lysR family	5.6e-15	PF14549	P22_Cro	DNA-binding transcriptional regulator Cro	8.9e-05	PF13556	HTH_30	PucR C-terminal helix-turn-helix domain	0.00026	PF12802	MarR_2	MarR family	0.00031
WP_004557993.1	Burkholderia pseudomallei	NZ_CP111137.1	WP_004194492.1	2271118	2271739	+	PF01810	LysE	LysE type translocator	1.4e-36
WP_004557993.1	Burkholderia pseudomallei	NZ_CP111137.1	WP_004525604.1	2272900	2271910	-	PF13649	Methyltransf_25	Methyltransferase domain	1e-08	PF13847	Methyltransf_31	Methyltransferase domain	2.9e-08	PF08242	Methyltransf_12	Methyltransferase domain	8.6e-07	PF08241	Methyltransf_11	Methyltransferase domain	8.9e-06	PF05175	MTS	Methyltransferase small domain	0.00014
WP_004557993.1	Burkholderia pseudomallei	NZ_CP111137.1	WP_004557994.1	2274857	2272913	-	PF02310	B12-binding	B12 binding domain	3.8e-18	PF04055	Radical_SAM	Radical SAM superfamily	5.6e-13
WP_004557993.1	Burkholderia pseudomallei	NZ_CP111137.1	WP_004525606.1	2275687	2274853	-
WP_004557993.1	Burkholderia pseudomallei	NZ_CP111137.1	WP_004557993.1	2276535	2275683	-	PF05114	DUF692	Protein of unknown function (DUF692)	6.8e-39	PF01261	AP_endonuc_2	Xylose isomerase-like TIM barrel	9.9e-07
WP_004557993.1	Burkholderia pseudomallei	NZ_CP111137.1	WP_004525608.1	2276909	2276708	-
WP_004557993.1	Burkholderia pseudomallei	NZ_CP111137.1	WP_004194516.1	2278465	2277058	-	PF00067	p450	Cytochrome P450	5.6e-34
WP_004557993.1	Burkholderia pseudomallei	NZ_CP111137.1	WP_004196523.1	2278872	2279580	+	PF03551	PadR	Transcriptional regulator PadR-like family	2e-19
WP_004557993.1	Burkholderia pseudomallei	NZ_CP111137.1	WP_004557992.1	2279619	2280447	+	PF04954	SIP	Siderophore-interacting protein	2.9e-39	PF08021	FAD_binding_9	Siderophore-interacting FAD-binding domain	1.7e-36
WP_004557993.1	Burkholderia pseudomallei	NZ_CP111137.1	WP_004194583.1	2281019	2280770	-
WP_004557993.1	Burkholderia pseudomallei	NZ_CP111137.1	WP_004529566.1	2281212	2281449	+
WP_004557993.1	Burkholderia pseudomallei	NZ_CP111137.1	WP_004525615.1	2282068	2281471	-	PF01569	PAP2	PAP2 superfamily	7.4e-18	PF14378	PAP2_3	PAP2 superfamily	7.9e-07
WP_004557993.1	Burkholderia pseudomallei	NZ_CP111137.1	WP_004194452.1	2282526	2283267	+	PF06314	ADC	Acetoacetate decarboxylase (ADC)	4.5e-79
MBF3713923.1	Burkholderia pseudomallei	JADHAL010000038.1	MBF3713915.1	58338	58107	-
MBF3713923.1	Burkholderia pseudomallei	JADHAL010000038.1	MBF3713916.1	58761	59229	+	PF00582	Usp	Universal stress protein family	2.4e-31
MBF3713923.1	Burkholderia pseudomallei	JADHAL010000038.1	MBF3713917.1	59378	60134	+	PF13545	HTH_Crp_2	Crp-like helix-turn-helix domain	2.9e-20	PF00027	cNMP_binding	Cyclic nucleotide-binding domain	6e-18	PF00325	Crp	Bacterial regulatory proteins, crp family	2.2e-14	RREFamAux006	RRE_cNMP	-	2.6e-08
MBF3713923.1	Burkholderia pseudomallei	JADHAL010000038.1	MBF3713918.1	61148	60254	-	PF03466	LysR_substrate	LysR substrate binding domain	6e-20	PF00126	HTH_1	Bacterial regulatory helix-turn-helix protein, lysR family	5.6e-15	PF14549	P22_Cro	DNA-binding transcriptional regulator Cro	8.9e-05	PF13556	HTH_30	PucR C-terminal helix-turn-helix domain	0.00026	PF12802	MarR_2	MarR family	0.00031
MBF3713923.1	Burkholderia pseudomallei	JADHAL010000038.1	MBF3713919.1	61255	61876	+	PF01810	LysE	LysE type translocator	1.4e-36
MBF3713923.1	Burkholderia pseudomallei	JADHAL010000038.1	MBF3713920.1	63037	62047	-	PF13649	Methyltransf_25	Methyltransferase domain	8.2e-09	PF13847	Methyltransf_31	Methyltransferase domain	2.8e-08	PF08242	Methyltransf_12	Methyltransferase domain	7.6e-07	PF08241	Methyltransf_11	Methyltransferase domain	8.5e-06	PF05175	MTS	Methyltransferase small domain	0.00014
MBF3713923.1	Burkholderia pseudomallei	JADHAL010000038.1	MBF3713921.1	64994	63050	-	PF02310	B12-binding	B12 binding domain	5.9e-18	PF04055	Radical_SAM	Radical SAM superfamily	2.7e-12
MBF3713923.1	Burkholderia pseudomallei	JADHAL010000038.1	MBF3713922.1	65812	64990	-
MBF3713923.1	Burkholderia pseudomallei	JADHAL010000038.1	MBF3713923.1	66660	65808	-	PF05114	DUF692	Protein of unknown function (DUF692)	8.2e-39	PF01261	AP_endonuc_2	Xylose isomerase-like TIM barrel	3.2e-06
MBF3713923.1	Burkholderia pseudomallei	JADHAL010000038.1	MBF3713924.1	67034	66833	-
MBF3713923.1	Burkholderia pseudomallei	JADHAL010000038.1	MBF3713925.1	68590	67183	-	PF00067	p450	Cytochrome P450	5.6e-34
MBF3713923.1	Burkholderia pseudomallei	JADHAL010000038.1	MBF3713926.1	68997	69705	+	PF03551	PadR	Transcriptional regulator PadR-like family	2e-19
MBF3713923.1	Burkholderia pseudomallei	JADHAL010000038.1	MBF3713927.1	69744	70572	+	PF04954	SIP	Siderophore-interacting protein	2.9e-39	PF08021	FAD_binding_9	Siderophore-interacting FAD-binding domain	1.9e-37
MBF3713923.1	Burkholderia pseudomallei	JADHAL010000038.1	MBF3713928.1	71337	71574	+
MBF3713923.1	Burkholderia pseudomallei	JADHAL010000038.1	MBF3713929.1	72193	71596	-	PF01569	PAP2	PAP2 superfamily	1.3e-17	PF14378	PAP2_3	PAP2 superfamily	4e-07
MBF3713923.1	Burkholderia pseudomallei	JADHAL010000038.1	MBF3713930.1	72651	73392	+	PF06314	ADC	Acetoacetate decarboxylase (ADC)	4.5e-79
MBF3713923.1	Burkholderia pseudomallei	JADHAL010000038.1	MBF3713931.1	73438	73573	+	PF00106	adh_short	short chain dehydrogenase	4e-09	PF13561	adh_short_C2	Enoyl-(Acyl carrier protein) reductase	3.6e-06
WP_076830717.1	Burkholderia pseudomallei	NZ_LXCW01000033.1	WP_004194452.1	866	125	-	PF06314	ADC	Acetoacetate decarboxylase (ADC)	4.5e-79
WP_076830717.1	Burkholderia pseudomallei	NZ_LXCW01000033.1	WP_004525615.1	1324	1921	+	PF01569	PAP2	PAP2 superfamily	7.4e-18	PF14378	PAP2_3	PAP2 superfamily	7.9e-07
WP_076830717.1	Burkholderia pseudomallei	NZ_LXCW01000033.1	WP_038780596.1	2180	1943	-
WP_076830717.1	Burkholderia pseudomallei	NZ_LXCW01000033.1	WP_004194583.1	2373	2586	+
WP_076830717.1	Burkholderia pseudomallei	NZ_LXCW01000033.1	WP_076830708.1	3710	2882	-	PF04954	SIP	Siderophore-interacting protein	6.1e-39	PF08021	FAD_binding_9	Siderophore-interacting FAD-binding domain	1.9e-37
WP_076830717.1	Burkholderia pseudomallei	NZ_LXCW01000033.1	WP_076830710.1	4454	3749	-	PF03551	PadR	Transcriptional regulator PadR-like family	2e-19
WP_076830717.1	Burkholderia pseudomallei	NZ_LXCW01000033.1	WP_038774396.1	4856	6263	+	PF00067	p450	Cytochrome P450	6.7e-34
WP_076830717.1	Burkholderia pseudomallei	NZ_LXCW01000033.1	WP_004201048.1	6412	6613	+
WP_076830717.1	Burkholderia pseudomallei	NZ_LXCW01000033.1	WP_076830717.1	6786	7638	+	PF05114	DUF692	Protein of unknown function (DUF692)	4.9e-39	PF01261	AP_endonuc_2	Xylose isomerase-like TIM barrel	5.7e-06
WP_076830717.1	Burkholderia pseudomallei	NZ_LXCW01000033.1	WP_038787684.1	7634	8468	+
WP_076830717.1	Burkholderia pseudomallei	NZ_LXCW01000033.1	WP_045243618.1	8464	10408	+	PF02310	B12-binding	B12 binding domain	3.8e-18	PF04055	Radical_SAM	Radical SAM superfamily	5.6e-13
WP_076830717.1	Burkholderia pseudomallei	NZ_LXCW01000033.1	WP_076830723.1	10421	11411	+	PF13649	Methyltransf_25	Methyltransferase domain	7.8e-09	PF13847	Methyltransf_31	Methyltransferase domain	2.8e-08	PF08242	Methyltransf_12	Methyltransferase domain	7.8e-07	PF08241	Methyltransf_11	Methyltransferase domain	8.2e-06	PF05175	MTS	Methyltransferase small domain	0.00014
WP_076830717.1	Burkholderia pseudomallei	NZ_LXCW01000033.1	WP_004194492.1	12203	11582	-	PF01810	LysE	LysE type translocator	1.4e-36
WP_076830717.1	Burkholderia pseudomallei	NZ_LXCW01000033.1	WP_009922820.1	12310	13204	+	PF03466	LysR_substrate	LysR substrate binding domain	6e-20	PF00126	HTH_1	Bacterial regulatory helix-turn-helix protein, lysR family	5.6e-15	PF14549	P22_Cro	DNA-binding transcriptional regulator Cro	8.9e-05	PF13556	HTH_30	PucR C-terminal helix-turn-helix domain	0.00026	PF12802	MarR_2	MarR family	0.00031
WP_076830717.1	Burkholderia pseudomallei	NZ_LXCW01000033.1	WP_004529578.1	14025	13269	-	PF13545	HTH_Crp_2	Crp-like helix-turn-helix domain	2.9e-20	PF00027	cNMP_binding	Cyclic nucleotide-binding domain	6e-18	PF00325	Crp	Bacterial regulatory proteins, crp family	2.2e-14	RREFamAux006	RRE_cNMP	-	2.6e-08
WP_076830717.1	Burkholderia pseudomallei	NZ_LXCW01000033.1	WP_004194548.1	14642	14174	-	PF00582	Usp	Universal stress protein family	2.4e-31
WP_076830717.1	Burkholderia pseudomallei	NZ_LXCW01000033.1	WP_004194465.1	15065	15296	+
VBN64128.1	Burkholderia pseudomallei	UUXG01000065.1	VBN64078.1	1094	353	-	PF06314	ADC	Acetoacetate decarboxylase (ADC)	4.5e-79
VBN64128.1	Burkholderia pseudomallei	UUXG01000065.1	VBN64087.1	1552	2149	+	PF01569	PAP2	PAP2 superfamily	1.3e-17	PF14378	PAP2_3	PAP2 superfamily	4e-07
VBN64128.1	Burkholderia pseudomallei	UUXG01000065.1	VBN64090.1	2408	2171	-
VBN64128.1	Burkholderia pseudomallei	UUXG01000065.1	VBN64099.1	4001	3173	-	PF04954	SIP	Siderophore-interacting protein	2.9e-39	PF08021	FAD_binding_9	Siderophore-interacting FAD-binding domain	1.9e-37
VBN64128.1	Burkholderia pseudomallei	UUXG01000065.1	VBN64107.1	4748	4040	-	PF03551	PadR	Transcriptional regulator PadR-like family	1.4e-19
VBN64128.1	Burkholderia pseudomallei	UUXG01000065.1	VBN64110.1	4894	5083	+
VBN64128.1	Burkholderia pseudomallei	UUXG01000065.1	VBN64117.1	5155	6562	+	PF00067	p450	Cytochrome P450	7e-34
VBN64128.1	Burkholderia pseudomallei	UUXG01000065.1	VBN64121.1	6711	6912	+
VBN64128.1	Burkholderia pseudomallei	UUXG01000065.1	VBN64128.1	7085	8765	+	PF05114	DUF692	Protein of unknown function (DUF692)	3.6e-38	PF01261	AP_endonuc_2	Xylose isomerase-like TIM barrel	2.9e-06
VBN64128.1	Burkholderia pseudomallei	UUXG01000065.1	VBN64134.1	8761	10705	+	PF02310	B12-binding	B12 binding domain	3.6e-18	PF04055	Radical_SAM	Radical SAM superfamily	5.5e-13
VBN64128.1	Burkholderia pseudomallei	UUXG01000065.1	VBN64142.1	10718	11708	+	PF13649	Methyltransf_25	Methyltransferase domain	8.2e-09	PF13847	Methyltransf_31	Methyltransferase domain	2.8e-08	PF08242	Methyltransf_12	Methyltransferase domain	7.6e-07	PF08241	Methyltransf_11	Methyltransferase domain	8.5e-06	PF05175	MTS	Methyltransferase small domain	0.00014
VBN64128.1	Burkholderia pseudomallei	UUXG01000065.1	VBN64148.1	12500	11879	-	PF01810	LysE	LysE type translocator	1.4e-36
VBN64128.1	Burkholderia pseudomallei	UUXG01000065.1	VBN64153.1	12607	13501	+	PF03466	LysR_substrate	LysR substrate binding domain	6e-20	PF00126	HTH_1	Bacterial regulatory helix-turn-helix protein, lysR family	5.6e-15	PF14549	P22_Cro	DNA-binding transcriptional regulator Cro	8.9e-05	PF13556	HTH_30	PucR C-terminal helix-turn-helix domain	0.00026	PF12802	MarR_2	MarR family	0.00031
VBN64128.1	Burkholderia pseudomallei	UUXG01000065.1	VBN64158.1	14323	13567	-	PF13545	HTH_Crp_2	Crp-like helix-turn-helix domain	2.9e-20	PF00027	cNMP_binding	Cyclic nucleotide-binding domain	6e-18	PF00325	Crp	Bacterial regulatory proteins, crp family	2.2e-14	RREFamAux006	RRE_cNMP	-	2.6e-08
VBN64128.1	Burkholderia pseudomallei	UUXG01000065.1	VBN64163.1	14940	14472	-	PF00582	Usp	Universal stress protein family	2.4e-31
VBN64128.1	Burkholderia pseudomallei	UUXG01000065.1	VBN64166.1	15363	15594	+
VBN64128.1	Burkholderia pseudomallei	UUXG01000065.1	VBN64172.1	16377	17958	+	PF00171	Aldedh	Aldehyde dehydrogenase family	6.5e-46
CAG1017483.1	Burkholderiaceae bacterium	CAJPFZ010000299.1	CAG1017478.1	228	651	+	PF00582	Usp	Universal stress protein family	3.7e-19
CAG1017483.1	Burkholderiaceae bacterium	CAJPFZ010000299.1	CAG1017479.1	803	2681	+	PF01434	Peptidase_M41	Peptidase family M41	6.6e-64	PF00004	AAA	ATPase family associated with various cellular activities (AAA)	8.1e-43	PF17862	AAA_lid_3	AAA+ lid domain	2.3e-15	PF06068	TIP49	TIP49 P-loop domain	5.1e-05	PF13401	AAA_22	AAA domain	0.00072
CAG1017483.1	Burkholderiaceae bacterium	CAJPFZ010000299.1	CAG1017480.1	2792	3461	+	PF13444	Acetyltransf_5	Acetyltransferase (GNAT) domain	0.00014	PF00583	Acetyltransf_1	Acetyltransferase (GNAT) family	0.00029
CAG1017483.1	Burkholderiaceae bacterium	CAJPFZ010000299.1	CAG1017481.1	3548	4871	+	PF00067	p450	Cytochrome P450	6.3e-27
CAG1017483.1	Burkholderiaceae bacterium	CAJPFZ010000299.1	CAG1017482.1	4967	5174	+
CAG1017483.1	Burkholderiaceae bacterium	CAJPFZ010000299.1	CAG1017483.1	5238	6084	+	PF05114	DUF692	Protein of unknown function (DUF692)	1.7e-44	PF01261	AP_endonuc_2	Xylose isomerase-like TIM barrel	5.8e-06
CAG1017483.1	Burkholderiaceae bacterium	CAJPFZ010000299.1	CAG1017484.1	6080	6905	+
CAG1017483.1	Burkholderiaceae bacterium	CAJPFZ010000299.1	CAG1017485.1	6901	8863	+	PF02310	B12-binding	B12 binding domain	3.2e-12	PF04055	Radical_SAM	Radical SAM superfamily	9.1e-11
CAG1017483.1	Burkholderiaceae bacterium	CAJPFZ010000299.1	CAG1017486.1	8859	9729	+	PF13649	Methyltransf_25	Methyltransferase domain	1.8e-06	PF02390	Methyltransf_4	Putative methyltransferase	0.00013
EIP86375.1	Burkholderia humptydooensis MSMB43	JH692065.1	EIP86367.1	673336	673972	+	PF01569	PAP2	PAP2 superfamily	1.1e-17	PF14378	PAP2_3	PAP2 superfamily	5.1e-07
EIP86375.1	Burkholderia humptydooensis MSMB43	JH692065.1	EIP86368.1	674241	674004	-
EIP86375.1	Burkholderia humptydooensis MSMB43	JH692065.1	EIP86369.1	674739	674556	-
EIP86375.1	Burkholderia humptydooensis MSMB43	JH692065.1	EIP86370.1	675530	674738	-	PF04954	SIP	Siderophore-interacting protein	1.4e-39	PF08021	FAD_binding_9	Siderophore-interacting FAD-binding domain	7.3e-36
EIP86375.1	Burkholderia humptydooensis MSMB43	JH692065.1	EIP86371.1	676241	675608	-	PF03551	PadR	Transcriptional regulator PadR-like family	1.6e-19
EIP86375.1	Burkholderia humptydooensis MSMB43	JH692065.1	EIP86372.1	681735	681396	-	PF12704	MacB_PCD	MacB-like periplasmic core domain	1.2e-06
EIP86375.1	Burkholderia humptydooensis MSMB43	JH692065.1	EIP86373.1	681975	683385	+	PF00067	p450	Cytochrome P450	9.2e-35
EIP86375.1	Burkholderia humptydooensis MSMB43	JH692065.1	EIP86374.1	683535	683736	+
EIP86375.1	Burkholderia humptydooensis MSMB43	JH692065.1	EIP86375.1	683907	684699	+	PF05114	DUF692	Protein of unknown function (DUF692)	1.8e-39	PF01261	AP_endonuc_2	Xylose isomerase-like TIM barrel	9.2e-05
EIP86375.1	Burkholderia humptydooensis MSMB43	JH692065.1	EIP86376.1	684782	685529	+
EIP86375.1	Burkholderia humptydooensis MSMB43	JH692065.1	EIP86377.1	685525	687469	+	PF02310	B12-binding	B12 binding domain	4.2e-19	PF04055	Radical_SAM	Radical SAM superfamily	3.2e-16
EIP86375.1	Burkholderia humptydooensis MSMB43	JH692065.1	EIP86378.1	687551	688472	+	PF13649	Methyltransf_25	Methyltransferase domain	1e-08	PF13847	Methyltransf_31	Methyltransferase domain	9.7e-08	PF08242	Methyltransf_12	Methyltransferase domain	1.4e-06	PF08241	Methyltransf_11	Methyltransferase domain	1.8e-05	PF13489	Methyltransf_23	Methyltransferase domain	0.00021
EIP86375.1	Burkholderia humptydooensis MSMB43	JH692065.1	EIP86379.1	689324	688703	-	PF01810	LysE	LysE type translocator	2.4e-37
EIP86375.1	Burkholderia humptydooensis MSMB43	JH692065.1	EIP86380.1	689431	690325	+	PF03466	LysR_substrate	LysR substrate binding domain	1.1e-19	PF00126	HTH_1	Bacterial regulatory helix-turn-helix protein, lysR family	5.5e-15	PF14549	P22_Cro	DNA-binding transcriptional regulator Cro	9e-05	PF13556	HTH_30	PucR C-terminal helix-turn-helix domain	0.00026	PF12802	MarR_2	MarR family	0.00036
EIP86375.1	Burkholderia humptydooensis MSMB43	JH692065.1	EIP86381.1	691026	690369	-	PF13545	HTH_Crp_2	Crp-like helix-turn-helix domain	2.6e-20	PF00027	cNMP_binding	Cyclic nucleotide-binding domain	3.3e-18	PF00325	Crp	Bacterial regulatory proteins, crp family	1.7e-14	RREFamAux006	RRE_cNMP	-	2.4e-08
EIP86375.1	Burkholderia humptydooensis MSMB43	JH692065.1	EIP86382.1	691742	691274	-	PF00582	Usp	Universal stress protein family	1.4e-31
EIP86375.1	Burkholderia humptydooensis MSMB43	JH692065.1	EIP86383.1	692718	691983	-
WP_004194515.1	Burkholderia mallei	NZ_RKJU01000001.1	WP_004194465.1	2090508	2090277	-
WP_004194515.1	Burkholderia mallei	NZ_RKJU01000001.1	WP_004194548.1	2090931	2091399	+	PF00582	Usp	Universal stress protein family	2.4e-31
WP_004194515.1	Burkholderia mallei	NZ_RKJU01000001.1	WP_004194557.1	2091548	2092304	+	PF13545	HTH_Crp_2	Crp-like helix-turn-helix domain	2.7e-20	PF00027	cNMP_binding	Cyclic nucleotide-binding domain	6e-18	PF00325	Crp	Bacterial regulatory proteins, crp family	2.2e-14	RREFamAux006	RRE_cNMP	-	1.1e-08
WP_004194515.1	Burkholderia mallei	NZ_RKJU01000001.1	WP_004194503.1	2093244	2092350	-	PF03466	LysR_substrate	LysR substrate binding domain	4.8e-20	PF00126	HTH_1	Bacterial regulatory helix-turn-helix protein, lysR family	5.3e-15	PF14549	P22_Cro	DNA-binding transcriptional regulator Cro	8.7e-05	PF12802	MarR_2	MarR family	0.00031	PF13556	HTH_30	PucR C-terminal helix-turn-helix domain	0.00035
WP_004194515.1	Burkholderia mallei	NZ_RKJU01000001.1	WP_004194492.1	2093351	2093972	+	PF01810	LysE	LysE type translocator	1.4e-36
WP_004194515.1	Burkholderia mallei	NZ_RKJU01000001.1	WP_004194471.1	2095133	2094143	-	PF13649	Methyltransf_25	Methyltransferase domain	4e-08	PF13847	Methyltransf_31	Methyltransferase domain	1.7e-07	PF08242	Methyltransf_12	Methyltransferase domain	1.6e-06	PF08241	Methyltransf_11	Methyltransferase domain	3.5e-05	PF13489	Methyltransf_23	Methyltransferase domain	0.00038
WP_004194515.1	Burkholderia mallei	NZ_RKJU01000001.1	WP_004196531.1	2097090	2095146	-	PF02310	B12-binding	B12 binding domain	8.1e-18	PF04055	Radical_SAM	Radical SAM superfamily	5.7e-13
WP_004194515.1	Burkholderia mallei	NZ_RKJU01000001.1	WP_004194512.1	2097920	2097086	-
WP_004194515.1	Burkholderia mallei	NZ_RKJU01000001.1	WP_004194515.1	2098708	2097916	-	PF05114	DUF692	Protein of unknown function (DUF692)	1.8e-38	PF01261	AP_endonuc_2	Xylose isomerase-like TIM barrel	1.3e-06
WP_004194515.1	Burkholderia mallei	NZ_RKJU01000001.1	WP_232515405.1	2098588	2098951	+
WP_004194515.1	Burkholderia mallei	NZ_RKJU01000001.1	WP_004201048.1	2099142	2098941	-
WP_004194515.1	Burkholderia mallei	NZ_RKJU01000001.1	WP_004194516.1	2100698	2099291	-	PF00067	p450	Cytochrome P450	5.6e-34
WP_004194515.1	Burkholderia mallei	NZ_RKJU01000001.1	WP_004196523.1	2101105	2101813	+	PF03551	PadR	Transcriptional regulator PadR-like family	2e-19
WP_004194515.1	Burkholderia mallei	NZ_RKJU01000001.1	WP_004194445.1	2101852	2102680	+	PF04954	SIP	Siderophore-interacting protein	2.9e-39	PF08021	FAD_binding_9	Siderophore-interacting FAD-binding domain	1.9e-37
WP_004194515.1	Burkholderia mallei	NZ_RKJU01000001.1	WP_004194583.1	2103252	2103003	-
WP_004194515.1	Burkholderia mallei	NZ_RKJU01000001.1	WP_004196519.1	2103445	2103682	+
WP_004194515.1	Burkholderia mallei	NZ_RKJU01000001.1	WP_004194570.1	2104301	2103704	-	PF01569	PAP2	PAP2 superfamily	1.3e-17	PF14378	PAP2_3	PAP2 superfamily	4e-07
MBL8238336.1	Bryobacterales bacterium	JAEUQC010000080.1	MBL8238328.1	41435	42686	+	PF07632	DUF1593	Protein of unknown function (DUF1593)	9e-56
MBL8238336.1	Bryobacterales bacterium	JAEUQC010000080.1	MBL8238329.1	42751	46417	+	PF13620	CarboxypepD_reg	Carboxypeptidase regulatory-like domain	6.1e-20	PF13715	CarbopepD_reg_2	CarboxypepD_reg-like domain	1.9e-08	PF02369	Big_1	Bacterial Ig-like domain (group 1)	0.0001	PF17210	SdrD_B	SdrD B-like domain	0.00046	PF09134	Invasin_D3	Invasin, domain 3	0.0006
MBL8238336.1	Bryobacterales bacterium	JAEUQC010000080.1	MBL8238330.1	46427	47645	+	PF13378	MR_MLE_C	Enolase C-terminal domain-like	1.2e-51	PF02746	MR_MLE_N	Mandelate racemase / muconate lactonizing enzyme, N-terminal domain	6.8e-19
MBL8238336.1	Bryobacterales bacterium	JAEUQC010000080.1	MBL8238331.1	48092	47693	-	PF04143	Sulf_transp	Sulphur transport	3.3e-08	PF20398	DUF6691	Family of unknown function (DUF6691)	1.4e-06
MBL8238336.1	Bryobacterales bacterium	JAEUQC010000080.1	MBL8238332.1	48675	48105	-	PF04143	Sulf_transp	Sulphur transport	8.6e-12
MBL8238336.1	Bryobacterales bacterium	JAEUQC010000080.1	MBL8238333.1	49711	48724	-	PF13649	Methyltransf_25	Methyltransferase domain	1.2e-08	PF08241	Methyltransf_11	Methyltransferase domain	1.9e-06	PF13847	Methyltransf_31	Methyltransferase domain	9.6e-05	PF08242	Methyltransf_12	Methyltransferase domain	0.00064	PF13489	Methyltransf_23	Methyltransferase domain	0.00086
MBL8238336.1	Bryobacterales bacterium	JAEUQC010000080.1	MBL8238334.1	51657	49707	-	PF04055	Radical_SAM	Radical SAM superfamily	1.8e-17	PF02310	B12-binding	B12 binding domain	8.9e-17
MBL8238336.1	Bryobacterales bacterium	JAEUQC010000080.1	MBL8238335.1	52448	51653	-
MBL8238336.1	Bryobacterales bacterium	JAEUQC010000080.1	MBL8238336.1	53293	52444	-	PF05114	DUF692	Protein of unknown function (DUF692)	1.9e-45	PF01261	AP_endonuc_2	Xylose isomerase-like TIM barrel	3.9e-09
MBL8238336.1	Bryobacterales bacterium	JAEUQC010000080.1	MBL8238337.1	53512	53311	-
MBL8238336.1	Bryobacterales bacterium	JAEUQC010000080.1	MBL8238338.1	54993	53670	-	PF00067	p450	Cytochrome P450	2.6e-32
MBN8214163.1	Xanthomonadales bacterium	JAFLDZ010000016.1	MBN8214160.1	621	0	-	PF13649	Methyltransf_25	Methyltransferase domain	3e-05	PF13489	Methyltransf_23	Methyltransferase domain	9.6e-05
MBN8214163.1	Xanthomonadales bacterium	JAFLDZ010000016.1	MBN8214161.1	2651	623	-	PF04055	Radical_SAM	Radical SAM superfamily	9.8e-15	PF02310	B12-binding	B12 binding domain	1.2e-11
MBN8214163.1	Xanthomonadales bacterium	JAFLDZ010000016.1	MBN8214162.1	3461	2651	-
MBN8214163.1	Xanthomonadales bacterium	JAFLDZ010000016.1	MBN8214163.1	4342	3457	-	PF05114	DUF692	Protein of unknown function (DUF692)	7.4e-42	PF01261	AP_endonuc_2	Xylose isomerase-like TIM barrel	0.0005
MBN8214163.1	Xanthomonadales bacterium	JAFLDZ010000016.1	MBN8214164.1	4753	4507	-
MBN8214163.1	Xanthomonadales bacterium	JAFLDZ010000016.1	MBN8214165.1	6357	4956	-	PF00067	p450	Cytochrome P450	6.7e-28
MBN8214163.1	Xanthomonadales bacterium	JAFLDZ010000016.1	MBN8214166.1	6657	7116	+
MBN8214163.1	Xanthomonadales bacterium	JAFLDZ010000016.1	MBN8214167.1	8694	7206	-	PF00909	Ammonium_transp	Ammonium Transporter Family	6.7e-122	PF19779	DUF6264	Family of unknown function (DUF6264)	0.00082
MBN8214163.1	Xanthomonadales bacterium	JAFLDZ010000016.1	MBN8214168.1	9135	8796	-	PF00543	P-II	Nitrogen regulatory protein P-II	2.2e-44
MBN8214163.1	Xanthomonadales bacterium	JAFLDZ010000016.1	MBN8214169.1	9770	9314	-	PF00583	Acetyltransf_1	Acetyltransferase (GNAT) family	3.8e-12	PF13508	Acetyltransf_7	Acetyltransferase (GNAT) domain	2.9e-08	PF13673	Acetyltransf_10	Acetyltransferase (GNAT) domain	4.4e-08	PF13527	Acetyltransf_9	Acetyltransferase (GNAT) domain	0.00069	PF08445	FR47	FR47-like protein	0.00082
MBN8214163.1	Xanthomonadales bacterium	JAFLDZ010000016.1	MBN8214170.1	11253	9843	-	PF00120	Gln-synt_C	Glutamine synthetase, catalytic domain	1.5e-137	PF03951	Gln-synt_N	Glutamine synthetase, beta-Grasp domain	9.4e-31
MBN8214163.1	Xanthomonadales bacterium	JAFLDZ010000016.1	MBN8214171.1	11510	12425	+	PF04116	FA_hydroxylase	Fatty acid hydroxylase	3.2e-24
MBX3740453.1	Akkermansiaceae bacterium	JAHCBC010000001.1	MBX3740445.1	1316266	1317538	+	PF04413	Glycos_transf_N	3-Deoxy-D-manno-octulosonic-acid transferase (kdotransferase)	2.1e-50	PF13579	Glyco_trans_4_4	Glycosyl transferase 4-like domain	0.00025
MBX3740453.1	Akkermansiaceae bacterium	JAHCBC010000001.1	MBX3740446.1	1317687	1319376	+
MBX3740453.1	Akkermansiaceae bacterium	JAHCBC010000001.1	MBX3740447.1	1320753	1319754	-
MBX3740453.1	Akkermansiaceae bacterium	JAHCBC010000001.1	MBX3740448.1	1324622	1321376	-
MBX3740453.1	Akkermansiaceae bacterium	JAHCBC010000001.1	MBX3740449.1	1325706	1325100	-	PF13340	DUF4096	Putative transposase of IS4/5 family (DUF4096)	1.7e-13	PF01609	DDE_Tnp_1	Transposase DDE domain	3.4e-12	PF13612	DDE_Tnp_1_3	Transposase DDE domain	6.8e-07
MBX3740453.1	Akkermansiaceae bacterium	JAHCBC010000001.1	MBX3740450.1	1327099	1326103	-	PF13649	Methyltransf_25	Methyltransferase domain	6.8e-06	PF02390	Methyltransf_4	Putative methyltransferase	0.00021	PF13489	Methyltransf_23	Methyltransferase domain	0.00021
MBX3740453.1	Akkermansiaceae bacterium	JAHCBC010000001.1	MBX3740451.1	1329083	1327091	-	PF02310	B12-binding	B12 binding domain	1.9e-13	PF04055	Radical_SAM	Radical SAM superfamily	2.1e-13
MBX3740453.1	Akkermansiaceae bacterium	JAHCBC010000001.1	MBX3740452.1	1329901	1329082	-
MBX3740453.1	Akkermansiaceae bacterium	JAHCBC010000001.1	MBX3740453.1	1330746	1329897	-	PF05114	DUF692	Protein of unknown function (DUF692)	1.7e-44	PF01261	AP_endonuc_2	Xylose isomerase-like TIM barrel	1.3e-07
MBX3740453.1	Akkermansiaceae bacterium	JAHCBC010000001.1	MBX3740454.1	1331100	1330878	-
MBX3740453.1	Akkermansiaceae bacterium	JAHCBC010000001.1	MBX3740455.1	1332622	1331212	-	PF00067	p450	Cytochrome P450	2.4e-39
MBX3740453.1	Akkermansiaceae bacterium	JAHCBC010000001.1	MBX3740456.1	1333217	1333460	+	PF13586	DDE_Tnp_1_2	Transposase DDE domain	2.6e-06	PF01609	DDE_Tnp_1	Transposase DDE domain	6.8e-05
MBX3740453.1	Akkermansiaceae bacterium	JAHCBC010000001.1	MBX3740457.1	1333675	1333474	-
MBX3740453.1	Akkermansiaceae bacterium	JAHCBC010000001.1	MBX3740458.1	1334907	1333677	-	PF04055	Radical_SAM	Radical SAM superfamily	4e-17	PF13353	Fer4_12	4Fe-4S single cluster domain	8.4e-08	PF13186	SPASM	Iron-sulfur cluster-binding domain	2.6e-06	PF13394	Fer4_14	4Fe-4S single cluster domain	0.00016
KGU87554.1	Burkholderia pseudomallei MSHR4372	KN323001.1	KGU87679.1	2211873	2211642	-
KGU87554.1	Burkholderia pseudomallei MSHR4372	KN323001.1	KGU89001.1	2212296	2212764	+	PF00582	Usp	Universal stress protein family	2.4e-31
KGU87554.1	Burkholderia pseudomallei MSHR4372	KN323001.1	KGU88117.1	2212913	2213669	+	PF13545	HTH_Crp_2	Crp-like helix-turn-helix domain	2.9e-20	PF00027	cNMP_binding	Cyclic nucleotide-binding domain	6e-18	PF00325	Crp	Bacterial regulatory proteins, crp family	2.2e-14	RREFamAux006	RRE_cNMP	-	2.6e-08
KGU87554.1	Burkholderia pseudomallei MSHR4372	KN323001.1	KGU87941.1	2214647	2213753	-	PF03466	LysR_substrate	LysR substrate binding domain	6e-20	PF00126	HTH_1	Bacterial regulatory helix-turn-helix protein, lysR family	5.6e-15	PF14549	P22_Cro	DNA-binding transcriptional regulator Cro	8.9e-05	PF13556	HTH_30	PucR C-terminal helix-turn-helix domain	0.00026	PF12802	MarR_2	MarR family	0.00031
KGU87554.1	Burkholderia pseudomallei MSHR4372	KN323001.1	KGU88261.1	2214754	2215375	+	PF01810	LysE	LysE type translocator	1.4e-36
KGU87554.1	Burkholderia pseudomallei MSHR4372	KN323001.1	KGU88428.1	2216536	2215546	-	PF13649	Methyltransf_25	Methyltransferase domain	8.4e-09	PF13847	Methyltransf_31	Methyltransferase domain	2.8e-08	PF08242	Methyltransf_12	Methyltransferase domain	7.5e-07	PF08241	Methyltransf_11	Methyltransferase domain	8.4e-06	PF05175	MTS	Methyltransferase small domain	0.00014
KGU87554.1	Burkholderia pseudomallei MSHR4372	KN323001.1	KGU88305.1	2218493	2216549	-	PF02310	B12-binding	B12 binding domain	8.2e-18	PF04055	Radical_SAM	Radical SAM superfamily	5.6e-13
KGU87554.1	Burkholderia pseudomallei MSHR4372	KN323001.1	KGU89134.1	2219311	2218489	-
KGU87554.1	Burkholderia pseudomallei MSHR4372	KN323001.1	KGU87554.1	2220099	2219307	-	PF05114	DUF692	Protein of unknown function (DUF692)	2.4e-38	PF01261	AP_endonuc_2	Xylose isomerase-like TIM barrel	1.6e-06
KGU87554.1	Burkholderia pseudomallei MSHR4372	KN323001.1	KGU89305.1	2220533	2220332	-
KGU87554.1	Burkholderia pseudomallei MSHR4372	KN323001.1	KGU87856.1	2222089	2220682	-	PF00067	p450	Cytochrome P450	5.6e-34
KGU87554.1	Burkholderia pseudomallei MSHR4372	KN323001.1	KGU89267.1	2222491	2223196	+	PF03551	PadR	Transcriptional regulator PadR-like family	2e-19
KGU87554.1	Burkholderia pseudomallei MSHR4372	KN323001.1	KGU89096.1	2223235	2224063	+	PF04954	SIP	Siderophore-interacting protein	4.5e-39	PF08021	FAD_binding_9	Siderophore-interacting FAD-binding domain	1.9e-37
KGU87554.1	Burkholderia pseudomallei MSHR4372	KN323001.1	KGU89227.1	2224832	2225069	+
KGU87554.1	Burkholderia pseudomallei MSHR4372	KN323001.1	KGU88141.1	2225688	2225091	-	PF01569	PAP2	PAP2 superfamily	1.3e-17	PF14378	PAP2_3	PAP2 superfamily	4e-07
KGU87554.1	Burkholderia pseudomallei MSHR4372	KN323001.1	KGU88801.1	2226146	2226887	+	PF06314	ADC	Acetoacetate decarboxylase (ADC)	4.5e-79
KGU87554.1	Burkholderia pseudomallei MSHR4372	KN323001.1	KGU88459.1	2226933	2227719	+	PF00106	adh_short	short chain dehydrogenase	1.8e-52	PF13561	adh_short_C2	Enoyl-(Acyl carrier protein) reductase	2.4e-52	PF08659	KR	KR domain	1.1e-11
WP_263545016.1	Tahibacter soli	NZ_JAOVZO020000014.1	WP_263545024.1	49503	50535	+	PF16884	ADH_N_2	N-terminal domain of oxidoreductase	1e-37	PF00107	ADH_zinc_N	Zinc-binding dehydrogenase	4.1e-18	PF13602	ADH_zinc_N_2	Zinc-binding dehydrogenase	3.5e-13
WP_263545016.1	Tahibacter soli	NZ_JAOVZO020000014.1	WP_263545023.1	51243	50553	-
WP_263545016.1	Tahibacter soli	NZ_JAOVZO020000014.1	WP_263545022.1	51567	52110	+
WP_263545016.1	Tahibacter soli	NZ_JAOVZO020000014.1	WP_263545021.1	54436	52153	-	PF02129	Peptidase_S15	X-Pro dipeptidyl-peptidase (S15 family)	1.9e-40	PF08530	PepX_C	X-Pro dipeptidyl-peptidase C-terminal non-catalytic domain	2e-13
WP_263545016.1	Tahibacter soli	NZ_JAOVZO020000014.1	WP_263545020.1	54564	55485	+	PF04960	Glutaminase	Glutaminase	2.9e-105
WP_263545016.1	Tahibacter soli	NZ_JAOVZO020000014.1	WP_263545019.1	57446	55478	-	PF13229	Beta_helix	Right handed beta helix region	7.8e-09
WP_263545016.1	Tahibacter soli	NZ_JAOVZO020000014.1	WP_263545018.1	57566	58922	+	PF00067	p450	Cytochrome P450	1e-24
WP_263545016.1	Tahibacter soli	NZ_JAOVZO020000014.1	WP_263545017.1	59176	59395	+
WP_263545016.1	Tahibacter soli	NZ_JAOVZO020000014.1	WP_263545016.1	59456	60302	+	PF05114	DUF692	Protein of unknown function (DUF692)	5.9e-43	PF01261	AP_endonuc_2	Xylose isomerase-like TIM barrel	7.2e-05
WP_263545016.1	Tahibacter soli	NZ_JAOVZO020000014.1	WP_263545015.1	60298	61075	+
WP_263545016.1	Tahibacter soli	NZ_JAOVZO020000014.1	WP_272841903.1	61130	63032	+	PF02310	B12-binding	B12 binding domain	1.3e-17	PF04055	Radical_SAM	Radical SAM superfamily	6.2e-15
WP_263545016.1	Tahibacter soli	NZ_JAOVZO020000014.1	WP_263545013.1	63028	64009	+	PF13649	Methyltransf_25	Methyltransferase domain	8.5e-10	PF13847	Methyltransf_31	Methyltransferase domain	5.2e-07	PF08241	Methyltransf_11	Methyltransferase domain	2.9e-06	PF05175	MTS	Methyltransferase small domain	5.9e-05	PF02390	Methyltransf_4	Putative methyltransferase	0.00034
WP_263545016.1	Tahibacter soli	NZ_JAOVZO020000014.1	WP_263545012.1	65947	64039	-	PF00486	Trans_reg_C	Transcriptional regulatory protein, C terminal	2.4e-19	PF13414	TPR_11	TPR repeat	1.2e-08	PF13428	TPR_14	Tetratricopeptide repeat	7.1e-07	PF00515	TPR_1	Tetratricopeptide repeat	2.7e-06	PF07719	TPR_2	Tetratricopeptide repeat	3e-06
WP_263545016.1	Tahibacter soli	NZ_JAOVZO020000014.1	WP_263545011.1	66127	66910	+	PF04116	FA_hydroxylase	Fatty acid hydroxylase	3.7e-27
WP_263545016.1	Tahibacter soli	NZ_JAOVZO020000014.1	WP_263545010.1	67651	67270	-	PF00903	Glyoxalase	Glyoxalase/Bleomycin resistance protein/Dioxygenase superfamily	2.2e-06	PF18029	Glyoxalase_6	Glyoxalase-like domain	0.00013
WP_263545016.1	Tahibacter soli	NZ_JAOVZO020000014.1	WP_263545009.1	68374	67807	-	PF08818	DUF1801	Domain of unknown function (DU1801)	2.3e-08
WP_263545016.1	Tahibacter soli	NZ_JAOVZO020000014.1	WP_263545008.1	68410	69967	+	PF01494	FAD_binding_3	FAD binding domain	3.6e-80	PF07992	Pyr_redox_2	Pyridine nucleotide-disulphide oxidoreductase	8.3e-08	PF01266	DAO	FAD dependent oxidoreductase	2e-06	PF00070	Pyr_redox	Pyridine nucleotide-disulphide oxidoreductase	7.3e-06	PF01946	Thi4	Thi4 family	0.00013
NOT88279.1	Lysobacter sp.	JABFRN010000001.1	NOT88271.1	1995623	1993364	-	PF01734	Patatin	Patatin-like phospholipase	1.9e-30	PF07244	POTRA	Surface antigen variable number repeat	5.9e-06
NOT88279.1	Lysobacter sp.	JABFRN010000001.1	NOT88272.1	1995805	1997215	+	PF00120	Gln-synt_C	Glutamine synthetase, catalytic domain	1.5e-137	PF03951	Gln-synt_N	Glutamine synthetase, beta-Grasp domain	3.3e-30
NOT88279.1	Lysobacter sp.	JABFRN010000001.1	NOT88273.1	1997362	1997818	+	PF00583	Acetyltransf_1	Acetyltransferase (GNAT) family	6.6e-13	PF13673	Acetyltransf_10	Acetyltransferase (GNAT) domain	4.9e-09	PF13508	Acetyltransf_7	Acetyltransferase (GNAT) domain	1.5e-08	PF13527	Acetyltransf_9	Acetyltransferase (GNAT) domain	0.00063	PF08445	FR47	FR47-like protein	0.00071
NOT88279.1	Lysobacter sp.	JABFRN010000001.1	NOT88274.1	1997997	1998336	+	PF00543	P-II	Nitrogen regulatory protein P-II	2.2e-44
NOT88279.1	Lysobacter sp.	JABFRN010000001.1	NOT88275.1	1998357	1999905	+	PF00909	Ammonium_transp	Ammonium Transporter Family	4.4e-122
NOT88279.1	Lysobacter sp.	JABFRN010000001.1	NOT88276.1	2000454	1999995	-
NOT88279.1	Lysobacter sp.	JABFRN010000001.1	NOT88277.1	2000712	2002113	+	PF00067	p450	Cytochrome P450	1.2e-29
NOT88279.1	Lysobacter sp.	JABFRN010000001.1	NOT88278.1	2002364	2002550	+
NOT88279.1	Lysobacter sp.	JABFRN010000001.1	NOT88279.1	2002712	2003597	+	PF05114	DUF692	Protein of unknown function (DUF692)	3e-41	PF01261	AP_endonuc_2	Xylose isomerase-like TIM barrel	4.9e-05
NOT88279.1	Lysobacter sp.	JABFRN010000001.1	NOT88280.1	2003593	2004403	+
NOT88279.1	Lysobacter sp.	JABFRN010000001.1	NOT88281.1	2004403	2006431	+	PF04055	Radical_SAM	Radical SAM superfamily	9.5e-15	PF02310	B12-binding	B12 binding domain	7e-12
NOT88279.1	Lysobacter sp.	JABFRN010000001.1	NOT88282.1	2006493	2007477	+	PF13649	Methyltransf_25	Methyltransferase domain	1.5e-09	PF08241	Methyltransf_11	Methyltransferase domain	9.6e-07	PF13847	Methyltransf_31	Methyltransferase domain	1.4e-05	PF08242	Methyltransf_12	Methyltransferase domain	0.00025	PF13489	Methyltransf_23	Methyltransferase domain	0.00038
NOT88279.1	Lysobacter sp.	JABFRN010000001.1	NOT88283.1	2009652	2007597	-	PF00082	Peptidase_S8	Subtilase family	1.2e-45
NOT88279.1	Lysobacter sp.	JABFRN010000001.1	NOT88284.1	2010846	2009898	-
NOT88279.1	Lysobacter sp.	JABFRN010000001.1	NOT88285.1	2013686	2011058	-	PF00069	Pkinase	Protein kinase domain	4.1e-43	PF07714	PK_Tyr_Ser-Thr	Protein tyrosine and serine/threonine kinase	3.5e-29
NOT88279.1	Lysobacter sp.	JABFRN010000001.1	NOT88286.1	2014266	2013693	-	PF07638	Sigma70_ECF	ECF sigma factor	1.8e-31	PF04542	Sigma70_r2	Sigma-70 region 2	6e-07	PF08281	Sigma70_r4_2	Sigma-70, region 4	9.8e-07	PF04545	Sigma70_r4	Sigma-70, region 4	3.7e-06	PF00196	GerE	Bacterial regulatory proteins, luxR family	0.00029
NOT88279.1	Lysobacter sp.	JABFRN010000001.1	NOT88287.1	2016707	2014481	-	PF10459	Peptidase_S46	Peptidase S46	3.2e-212	PF13365	Trypsin_2	Trypsin-like peptidase domain	2.1e-09	PF00089	Trypsin	Trypsin	0.00058
WP_114844792.1	Dyella tabacisoli	NZ_KZ857175.1	WP_114844784.1	10527	11676	+	PF13378	MR_MLE_C	Enolase C-terminal domain-like	5.5e-64	PF02746	MR_MLE_N	Mandelate racemase / muconate lactonizing enzyme, N-terminal domain	1.1e-26
WP_114844792.1	Dyella tabacisoli	NZ_KZ857175.1	WP_225427875.1	11678	12452	+	PF13561	adh_short_C2	Enoyl-(Acyl carrier protein) reductase	2.4e-49	PF00106	adh_short	short chain dehydrogenase	8e-39	PF08659	KR	KR domain	3.9e-08
WP_114844792.1	Dyella tabacisoli	NZ_KZ857175.1	WP_114844786.1	12448	13345	+	PF08450	SGL	SMP-30/Gluconolactonase/LRE-like region	5.7e-68
WP_114844792.1	Dyella tabacisoli	NZ_KZ857175.1	WP_114844787.1	13398	14868	+	PF00083	Sugar_tr	Sugar (and other) transporter	7.5e-130	PF07690	MFS_1	Major Facilitator Superfamily	8.7e-38	PF13347	MFS_2	MFS/sugar transport protein	5e-08
WP_114844792.1	Dyella tabacisoli	NZ_KZ857175.1	WP_225427876.1	16352	14960	-	PF03572	Peptidase_S41	Peptidase family S41	1.8e-24	PF14684	Tricorn_C1	Tricorn protease C1 domain	7.1e-09
WP_114844792.1	Dyella tabacisoli	NZ_KZ857175.1	WP_114844789.1	17741	16739	-	PF13649	Methyltransf_25	Methyltransferase domain	7.8e-09	PF08241	Methyltransf_11	Methyltransferase domain	6.3e-05	PF13847	Methyltransf_31	Methyltransferase domain	0.00027
WP_114844792.1	Dyella tabacisoli	NZ_KZ857175.1	WP_114844790.1	19717	17737	-	PF04055	Radical_SAM	Radical SAM superfamily	2e-15	PF02310	B12-binding	B12 binding domain	3.3e-15
WP_114844792.1	Dyella tabacisoli	NZ_KZ857175.1	WP_114844791.1	20523	19719	-	RREFam006	PqqD_RRE	RRE-containing protein in a pyrroloquinoline cluster	0.00011
WP_114844792.1	Dyella tabacisoli	NZ_KZ857175.1	WP_114844792.1	21371	20519	-	PF05114	DUF692	Protein of unknown function (DUF692)	9.6e-43
WP_114844792.1	Dyella tabacisoli	NZ_KZ857175.1	WP_225427877.1	21895	21631	-
WP_114844792.1	Dyella tabacisoli	NZ_KZ857175.1	WP_114844793.1	23458	22021	-	PF00067	p450	Cytochrome P450	6e-30
WP_114844792.1	Dyella tabacisoli	NZ_KZ857175.1	WP_114844794.1	23772	24657	+	PF00892	EamA	EamA-like transporter family	1e-22
WP_114844792.1	Dyella tabacisoli	NZ_KZ857175.1	WP_114844795.1	26230	24817	-	PF13515	FUSC_2	Fusaric acid resistance protein-like	2.8e-09
WP_114844792.1	Dyella tabacisoli	NZ_KZ857175.1	WP_162791399.1	26562	26268	-
WP_114844792.1	Dyella tabacisoli	NZ_KZ857175.1	WP_225427878.1	26536	27712	+	PF16499	Melibiase_2	Alpha galactosidase A	2.7e-84	PF17801	Melibiase_C	Alpha galactosidase C-terminal beta sandwich domain	2e-20	PF02065	Melibiase	Melibiase	8e-11	PF17450	Melibiase_2_C	Alpha galactosidase A C-terminal beta sandwich domain	4.4e-07
WP_114844792.1	Dyella tabacisoli	NZ_KZ857175.1	WP_225427879.1	27784	28984	+	PF16499	Melibiase_2	Alpha galactosidase A	2.2e-81	PF17801	Melibiase_C	Alpha galactosidase C-terminal beta sandwich domain	2e-22	PF02065	Melibiase	Melibiase	1.1e-07	PF17450	Melibiase_2_C	Alpha galactosidase A C-terminal beta sandwich domain	5.5e-05
WP_114844792.1	Dyella tabacisoli	NZ_KZ857175.1	WP_114844798.1	31044	29016	-	PF01204	Trehalase	Trehalase	9.8e-22	PF03200	Glyco_hydro_63	Glycosyl hydrolase family 63 C-terminal domain	5.9e-10	PF17389	Bac_rhamnosid6H	Bacterial alpha-L-rhamnosidase 6 hairpin glycosidase domain	1.3e-07
MBW8851695.1	Xanthomonadales bacterium	JAEKKX010000013.1	MBW8851687.1	10207	6868	-
MBW8851695.1	Xanthomonadales bacterium	JAEKKX010000013.1	MBW8851688.1	10524	11604	+	PF13472	Lipase_GDSL_2	GDSL-like Lipase/Acylhydrolase family	6.7e-07
MBW8851695.1	Xanthomonadales bacterium	JAEKKX010000013.1	MBW8851689.1	11620	12304	+
MBW8851695.1	Xanthomonadales bacterium	JAEKKX010000013.1	MBW8851690.1	12307	14833	+	PF00795	CN_hydrolase	Carbon-nitrogen hydrolase	1e-15	PF20154	LNT_N	Apolipoprotein N-acyltransferase N-terminal domain	1.4e-13
MBW8851695.1	Xanthomonadales bacterium	JAEKKX010000013.1	MBW8851691.1	15856	14839	-	PF06674	DUF1176	Protein of unknown function (DUF1176)	1.7e-89
MBW8851695.1	Xanthomonadales bacterium	JAEKKX010000013.1	MBW8851692.1	17824	16030	-	PF00128	Alpha-amylase	Alpha amylase, catalytic domain	6.3e-78	PF11941	DUF3459	Domain of unknown function (DUF3459)	7.8e-06
MBW8851695.1	Xanthomonadales bacterium	JAEKKX010000013.1	MBW8851693.1	18034	19420	+	PF00067	p450	Cytochrome P450	5.2e-25
MBW8851695.1	Xanthomonadales bacterium	JAEKKX010000013.1	MBW8851694.1	19627	19897	+
MBW8851695.1	Xanthomonadales bacterium	JAEKKX010000013.1	MBW8851695.1	20065	20917	+	PF05114	DUF692	Protein of unknown function (DUF692)	1.9e-40	PF01261	AP_endonuc_2	Xylose isomerase-like TIM barrel	0.00042
MBW8851695.1	Xanthomonadales bacterium	JAEKKX010000013.1	MBW8851696.1	20913	21726	+	RREFam006	PqqD_RRE	RRE-containing protein in a pyrroloquinoline cluster	0.00029
MBW8851695.1	Xanthomonadales bacterium	JAEKKX010000013.1	MBW8851697.1	21716	23687	+	PF04055	Radical_SAM	Radical SAM superfamily	3.1e-14	PF02310	B12-binding	B12 binding domain	1.8e-10
MBW8851695.1	Xanthomonadales bacterium	JAEKKX010000013.1	MBW8851698.1	23683	24694	+	PF13649	Methyltransf_25	Methyltransferase domain	2.9e-10	PF13847	Methyltransf_31	Methyltransferase domain	2.7e-06	PF08242	Methyltransf_12	Methyltransferase domain	2.8e-06	PF08241	Methyltransf_11	Methyltransferase domain	3.9e-06	PF05175	MTS	Methyltransferase small domain	1.4e-05
MBW8851695.1	Xanthomonadales bacterium	JAEKKX010000013.1	MBW8851699.1	24847	25276	+	PF04143	Sulf_transp	Sulphur transport	3.3e-09
MBW8851695.1	Xanthomonadales bacterium	JAEKKX010000013.1	MBW8851700.1	25275	25722	+	PF20398	DUF6691	Family of unknown function (DUF6691)	3.3e-41
MBW8851695.1	Xanthomonadales bacterium	JAEKKX010000013.1	MBW8851701.1	26733	25743	-	PF00248	Aldo_ket_red	Aldo/keto reductase family	7.5e-66
MBW8851695.1	Xanthomonadales bacterium	JAEKKX010000013.1	MBW8851702.1	31416	26808	-	PF00668	Condensation	Condensation domain	4.5e-109	PF00501	AMP-binding	AMP-binding enzyme	4.3e-94	PF07993	NAD_binding_4	Male sterility protein	1.3e-48	PF13193	AMP-binding_C	AMP-binding enzyme C-terminal domain	6.9e-16	PF01370	Epimerase	NAD dependent epimerase/dehydratase family	3.6e-13
MBW8851695.1	Xanthomonadales bacterium	JAEKKX010000013.1	MBW8851703.1	32039	33233	+	PF02518	HATPase_c	Histidine kinase-, DNA gyrase B-, and HSP90-like ATPase	9.6e-16	PF00512	HisKA	His Kinase A (phospho-acceptor) domain	4e-14	PF13589	HATPase_c_3	Histidine kinase-, DNA gyrase B-, and HSP90-like ATPase	0.0007
WP_167928014.1	Planosporangium thailandense	NZ_JAATVY010000025.1	WP_277349805.1	74674	75805	+	PF01041	DegT_DnrJ_EryC1	DegT/DnrJ/EryC1/StrS aminotransferase family	3.5e-92
WP_167928014.1	Planosporangium thailandense	NZ_JAATVY010000025.1	WP_277349806.1	75882	76320	+	PF00293	NUDIX	NUDIX domain	3.5e-18
WP_167928014.1	Planosporangium thailandense	NZ_JAATVY010000025.1	WP_167928008.1	77267	76469	-	PF13714	PEP_mutase	Phosphoenolpyruvate phosphomutase	6.3e-67
WP_167928014.1	Planosporangium thailandense	NZ_JAATVY010000025.1	WP_240942976.1	77459	79580	+	PF02897	Peptidase_S9_N	Prolyl oligopeptidase, N-terminal beta-propeller domain	1.8e-56	PF00326	Peptidase_S9	Prolyl oligopeptidase family	1.3e-41
WP_167928014.1	Planosporangium thailandense	NZ_JAATVY010000025.1	WP_240942991.1	79692	80934	+	PF00899	ThiF	ThiF family	5.9e-36	RREFam017	Pantocin_Microcin_RRE	RRE-containing E1-like protein in a pantocin/microcin cluster	4.2e-13	RREFam015	NHLP_CD_RRE	RRE-containing CD fusion protein in a NHLP/Nif11 LAP cluster	5.4e-06	RREFam006	PqqD_RRE	RRE-containing protein in a pyrroloquinoline cluster	1.7e-05	PF05402	PqqD	Coenzyme PQQ synthesis protein D (PqqD)	2.6e-05
WP_167928014.1	Planosporangium thailandense	NZ_JAATVY010000025.1	WP_167928011.1	80977	82264	+	PF07690	MFS_1	Major Facilitator Superfamily	2.3e-25	PF05977	MFS_3	Transmembrane secretion effector	5.9e-16
WP_167928014.1	Planosporangium thailandense	NZ_JAATVY010000025.1	WP_167928012.1	82383	83739	+	PF00067	p450	Cytochrome P450	1e-29
WP_167928014.1	Planosporangium thailandense	NZ_JAATVY010000025.1	WP_167928013.1	83816	83984	+
WP_167928014.1	Planosporangium thailandense	NZ_JAATVY010000025.1	WP_167928014.1	83999	84845	+	PF05114	DUF692	Protein of unknown function (DUF692)	9.6e-46	PF01261	AP_endonuc_2	Xylose isomerase-like TIM barrel	0.00061
WP_167928014.1	Planosporangium thailandense	NZ_JAATVY010000025.1	WP_167928015.1	84846	85683	+	RREFam007	Cyanobactin_D_RRE	RRE-containing D protein in a cyanobactin cluster	0.00026
WP_167928014.1	Planosporangium thailandense	NZ_JAATVY010000025.1	WP_205863251.1	85703	87626	+	PF02310	B12-binding	B12 binding domain	2.7e-16	PF04055	Radical_SAM	Radical SAM superfamily	1.6e-15
WP_167928014.1	Planosporangium thailandense	NZ_JAATVY010000025.1	WP_167928016.1	88618	88276	-
WP_167928014.1	Planosporangium thailandense	NZ_JAATVY010000025.1	WP_167928017.1	89624	88751	-
WP_162002680.1	Streptomyces sp. CB01881	NZ_RSFG01000009.1	WP_148647889.1	4254	4692	+
WP_162002680.1	Streptomyces sp. CB01881	NZ_RSFG01000009.1	WP_148647890.1	4934	5426	+	PF16571	FBP_C	FBP C-terminal treble-clef zinc-finger	3.5e-60
WP_162002680.1	Streptomyces sp. CB01881	NZ_RSFG01000009.1	WP_148647891.1	5684	7934	+	PF13515	FUSC_2	Fusaric acid resistance protein-like	2.4e-10
WP_162002680.1	Streptomyces sp. CB01881	NZ_RSFG01000009.1	WP_148647892.1	8129	9338	+	PF00291	PALP	Pyridoxal-phosphate dependent enzyme	7.9e-50
WP_162002680.1	Streptomyces sp. CB01881	NZ_RSFG01000009.1	WP_148647893.1	12466	9619	-	PF05147	LANC_like	Lanthionine synthetase C-like protein	4.1e-43	PF00069	Pkinase	Protein kinase domain	1.5e-16
WP_162002680.1	Streptomyces sp. CB01881	NZ_RSFG01000009.1	WP_148647894.1	13136	12716	-
WP_162002680.1	Streptomyces sp. CB01881	NZ_RSFG01000009.1	WP_148647895.1	13375	14776	+	PF00067	p450	Cytochrome P450	9.3e-25
WP_162002680.1	Streptomyces sp. CB01881	NZ_RSFG01000009.1	WP_148647896.1	14963	15206	+
WP_162002680.1	Streptomyces sp. CB01881	NZ_RSFG01000009.1	WP_162002680.1	15277	16129	+	PF05114	DUF692	Protein of unknown function (DUF692)	4.3e-45	PF01261	AP_endonuc_2	Xylose isomerase-like TIM barrel	2.2e-07
WP_162002680.1	Streptomyces sp. CB01881	NZ_RSFG01000009.1	WP_148647898.1	16194	17145	+
WP_162002680.1	Streptomyces sp. CB01881	NZ_RSFG01000009.1	WP_148647899.1	17135	19100	+	PF02310	B12-binding	B12 binding domain	4.9e-17	PF04055	Radical_SAM	Radical SAM superfamily	2.2e-14
WP_162002680.1	Streptomyces sp. CB01881	NZ_RSFG01000009.1	WP_148647900.1	19092	20073	+	PF13649	Methyltransf_25	Methyltransferase domain	3.7e-10	PF13847	Methyltransf_31	Methyltransferase domain	1.7e-07	PF08242	Methyltransf_12	Methyltransferase domain	7.9e-06	PF08241	Methyltransf_11	Methyltransferase domain	9.7e-06	PF05175	MTS	Methyltransferase small domain	4.5e-05
WP_162002680.1	Streptomyces sp. CB01881	NZ_RSFG01000009.1	WP_148647901.1	20402	21146	+
WP_162002680.1	Streptomyces sp. CB01881	NZ_RSFG01000009.1	WP_148647902.1	21142	22435	+
WP_162002680.1	Streptomyces sp. CB01881	NZ_RSFG01000009.1	WP_148647903.1	22431	23208	+	PF05050	Methyltransf_21	Methyltransferase FkbM domain	4.2e-14
WP_162002680.1	Streptomyces sp. CB01881	NZ_RSFG01000009.1	WP_241681619.1	23669	23921	+	PF06305	LapA_dom	Lipopolysaccharide assembly protein A domain	4.4e-07	PF03169	OPT	OPT oligopeptide transporter protein	0.0003
WP_162002680.1	Streptomyces sp. CB01881	NZ_RSFG01000009.1	WP_148647904.1	24062	24611	+	PF04525	LOR	LURP-one-related	2.4e-16
WP_209416722.1	Kitasatospora sp. RG8	NZ_JAGIYX010000037.1	WP_245206130.1	62355	61881	-	PF04525	LOR	LURP-one-related	2e-16
WP_209416722.1	Kitasatospora sp. RG8	NZ_JAGIYX010000037.1	WP_245206132.1	62826	62574	-	PF06305	LapA_dom	Lipopolysaccharide assembly protein A domain	4.4e-07	PF03169	OPT	OPT oligopeptide transporter protein	0.00051
WP_209416722.1	Kitasatospora sp. RG8	NZ_JAGIYX010000037.1	WP_209416716.1	64208	63446	-	PF05050	Methyltransf_21	Methyltransferase FkbM domain	6.1e-14
WP_209416722.1	Kitasatospora sp. RG8	NZ_JAGIYX010000037.1	WP_209416717.1	65497	64204	-
WP_209416722.1	Kitasatospora sp. RG8	NZ_JAGIYX010000037.1	WP_209416718.1	66261	65517	-
WP_209416722.1	Kitasatospora sp. RG8	NZ_JAGIYX010000037.1	WP_209416719.1	67577	66596	-	PF13649	Methyltransf_25	Methyltransferase domain	3.8e-10	PF13847	Methyltransf_31	Methyltransferase domain	9.7e-08	PF08242	Methyltransf_12	Methyltransferase domain	3.3e-06	PF05175	MTS	Methyltransferase small domain	1.5e-05	PF08241	Methyltransf_11	Methyltransferase domain	1.8e-05
WP_209416722.1	Kitasatospora sp. RG8	NZ_JAGIYX010000037.1	WP_209416720.1	69534	67569	-	PF02310	B12-binding	B12 binding domain	4.9e-17	PF04055	Radical_SAM	Radical SAM superfamily	1.4e-14
WP_209416722.1	Kitasatospora sp. RG8	NZ_JAGIYX010000037.1	WP_209416721.1	70484	69524	-
WP_209416722.1	Kitasatospora sp. RG8	NZ_JAGIYX010000037.1	WP_209416722.1	71434	70582	-	PF05114	DUF692	Protein of unknown function (DUF692)	2.6e-45	PF01261	AP_endonuc_2	Xylose isomerase-like TIM barrel	6.5e-07
WP_209416722.1	Kitasatospora sp. RG8	NZ_JAGIYX010000037.1	WP_209416723.1	71748	71505	-
WP_209416722.1	Kitasatospora sp. RG8	NZ_JAGIYX010000037.1	WP_209416724.1	73357	71956	-	PF00067	p450	Cytochrome P450	5.2e-25
WP_209416722.1	Kitasatospora sp. RG8	NZ_JAGIYX010000037.1	WP_209416725.1	74231	77066	+	PF05147	LANC_like	Lanthionine synthetase C-like protein	8e-42	PF00069	Pkinase	Protein kinase domain	2.8e-16	PF14531	Kinase-like	Kinase-like	0.0002
WP_209416722.1	Kitasatospora sp. RG8	NZ_JAGIYX010000037.1	WP_209416726.1	78557	77348	-	PF00291	PALP	Pyridoxal-phosphate dependent enzyme	2.2e-51
WP_209416722.1	Kitasatospora sp. RG8	NZ_JAGIYX010000037.1	WP_209416727.1	81109	78787	-	PF13515	FUSC_2	Fusaric acid resistance protein-like	7.1e-11
WP_209416722.1	Kitasatospora sp. RG8	NZ_JAGIYX010000037.1	WP_209416728.1	81900	81408	-	PF16571	FBP_C	FBP C-terminal treble-clef zinc-finger	6.6e-61
WP_209416722.1	Kitasatospora sp. RG8	NZ_JAGIYX010000037.1	WP_209416729.1	82540	82102	-
WP_209416722.1	Kitasatospora sp. RG8	NZ_JAGIYX010000037.1	WP_209416730.1	85494	83163	-	PF13424	TPR_12	Tetratricopeptide repeat	6.1e-06	PF00931	NB-ARC	NB-ARC domain	7.3e-05	PF13174	TPR_6	Tetratricopeptide repeat	0.00065
TYC66662.1	Streptomyces sp. CB01881	RSFG01000009.1	TYC66654.1	4254	4692	+
TYC66662.1	Streptomyces sp. CB01881	RSFG01000009.1	TYC66655.1	4934	5426	+	PF16571	FBP_C	FBP C-terminal treble-clef zinc-finger	3.5e-60
TYC66662.1	Streptomyces sp. CB01881	RSFG01000009.1	TYC66656.1	5684	7934	+	PF13515	FUSC_2	Fusaric acid resistance protein-like	2.4e-10
TYC66662.1	Streptomyces sp. CB01881	RSFG01000009.1	TYC66657.1	8129	9338	+	PF00291	PALP	Pyridoxal-phosphate dependent enzyme	7.9e-50
TYC66662.1	Streptomyces sp. CB01881	RSFG01000009.1	TYC66658.1	12466	9619	-	PF05147	LANC_like	Lanthionine synthetase C-like protein	4.1e-43	PF00069	Pkinase	Protein kinase domain	1.5e-16
TYC66662.1	Streptomyces sp. CB01881	RSFG01000009.1	TYC66659.1	13136	12716	-
TYC66662.1	Streptomyces sp. CB01881	RSFG01000009.1	TYC66660.1	13375	14776	+	PF00067	p450	Cytochrome P450	9.3e-25
TYC66662.1	Streptomyces sp. CB01881	RSFG01000009.1	TYC66661.1	14963	15206	+
TYC66662.1	Streptomyces sp. CB01881	RSFG01000009.1	TYC66662.1	15211	16129	+	PF05114	DUF692	Protein of unknown function (DUF692)	5.6e-45	PF01261	AP_endonuc_2	Xylose isomerase-like TIM barrel	2.7e-07
TYC66662.1	Streptomyces sp. CB01881	RSFG01000009.1	TYC66663.1	16194	17145	+
TYC66662.1	Streptomyces sp. CB01881	RSFG01000009.1	TYC66664.1	17135	19100	+	PF02310	B12-binding	B12 binding domain	4.9e-17	PF04055	Radical_SAM	Radical SAM superfamily	2.2e-14
TYC66662.1	Streptomyces sp. CB01881	RSFG01000009.1	TYC66665.1	19092	20073	+	PF13649	Methyltransf_25	Methyltransferase domain	3.7e-10	PF13847	Methyltransf_31	Methyltransferase domain	1.7e-07	PF08242	Methyltransf_12	Methyltransferase domain	7.9e-06	PF08241	Methyltransf_11	Methyltransferase domain	9.7e-06	PF05175	MTS	Methyltransferase small domain	4.5e-05
TYC66662.1	Streptomyces sp. CB01881	RSFG01000009.1	TYC66666.1	20402	21146	+
TYC66662.1	Streptomyces sp. CB01881	RSFG01000009.1	TYC66667.1	21142	22435	+
TYC66662.1	Streptomyces sp. CB01881	RSFG01000009.1	TYC66668.1	22431	23208	+	PF05050	Methyltransf_21	Methyltransferase FkbM domain	4.2e-14
TYC66662.1	Streptomyces sp. CB01881	RSFG01000009.1	TYC66742.1	23648	23921	+	PF06305	LapA_dom	Lipopolysaccharide assembly protein A domain	4.6e-07	PF03169	OPT	OPT oligopeptide transporter protein	0.00012
TYC66662.1	Streptomyces sp. CB01881	RSFG01000009.1	TYC66669.1	24062	24611	+	PF04525	LOR	LURP-one-related	2.4e-16
WP_129271392.1	Bradyrhizobium betae	NZ_MZXW01000017.1	WP_164988063.1	197916	200058	+	PF00771	FHIPEP	FHIPEP family	1e-256
WP_129271392.1	Bradyrhizobium betae	NZ_MZXW01000017.1	WP_027532768.1	200352	200553	+
WP_129271392.1	Bradyrhizobium betae	NZ_MZXW01000017.1	WP_129271386.1	206204	201599	-	PF00196	GerE	Bacterial regulatory proteins, luxR family	3.2e-20	PF08281	Sigma70_r4_2	Sigma-70, region 4	1.3e-11	PF00072	Response_reg	Response regulator receiver domain	1.3e-09	PF13936	HTH_38	Helix-turn-helix domain	1.6e-06	PF04545	Sigma70_r4	Sigma-70, region 4	1.9e-06
WP_129271392.1	Bradyrhizobium betae	NZ_MZXW01000017.1	WP_129271387.1	206357	206699	+	PF12680	SnoaL_2	SnoaL-like domain	8.7e-06	PF14534	DUF4440	Domain of unknown function (DUF4440)	0.00023	PF13474	SnoaL_3	SnoaL-like domain	0.00055
WP_129271392.1	Bradyrhizobium betae	NZ_MZXW01000017.1	WP_129271388.1	207999	206775	-	PF07992	Pyr_redox_2	Pyridine nucleotide-disulphide oxidoreductase	7e-45	PF13454	NAD_binding_9	FAD-NAD(P)-binding	5.4e-09	PF00070	Pyr_redox	Pyridine nucleotide-disulphide oxidoreductase	1.9e-07	PF01266	DAO	FAD dependent oxidoreductase	8.1e-05
WP_129271392.1	Bradyrhizobium betae	NZ_MZXW01000017.1	WP_129271389.1	209076	208116	-	PF12833	HTH_18	Helix-turn-helix domain	1.7e-21	PF14525	AraC_binding_2	AraC-binding-like domain	3.2e-17	PF00165	HTH_AraC	Bacterial regulatory helix-turn-helix proteins, AraC family	8.6e-14
WP_129271392.1	Bradyrhizobium betae	NZ_MZXW01000017.1	WP_129271390.1	209684	210770	+	PF00067	p450	Cytochrome P450	4.5e-32
WP_129271392.1	Bradyrhizobium betae	NZ_MZXW01000017.1	WP_129271391.1	210888	211068	+
WP_129271392.1	Bradyrhizobium betae	NZ_MZXW01000017.1	WP_129271392.1	211139	212012	+	PF05114	DUF692	Protein of unknown function (DUF692)	2.7e-36	PF01261	AP_endonuc_2	Xylose isomerase-like TIM barrel	0.00044
WP_129271392.1	Bradyrhizobium betae	NZ_MZXW01000017.1	WP_129271393.1	212004	212871	+	RREFam006	PqqD_RRE	RRE-containing protein in a pyrroloquinoline cluster	0.00015
WP_129271392.1	Bradyrhizobium betae	NZ_MZXW01000017.1	WP_129271394.1	212848	214825	+	PF02310	B12-binding	B12 binding domain	5.9e-16	PF04055	Radical_SAM	Radical SAM superfamily	2.1e-13
WP_129271392.1	Bradyrhizobium betae	NZ_MZXW01000017.1	WP_129271395.1	214821	215817	+	PF13649	Methyltransf_25	Methyltransferase domain	1.6e-07	PF08241	Methyltransf_11	Methyltransferase domain	0.00027	PF08242	Methyltransf_12	Methyltransferase domain	0.00051
WP_129271392.1	Bradyrhizobium betae	NZ_MZXW01000017.1	WP_129271396.1	216911	215858	-	PF10099	RskA	Anti-sigma-K factor rskA	7.8e-19
WP_129271392.1	Bradyrhizobium betae	NZ_MZXW01000017.1	WP_129271397.1	217494	216948	-	PF04542	Sigma70_r2	Sigma-70 region 2	1.2e-15	PF08281	Sigma70_r4_2	Sigma-70, region 4	1.8e-11	PF07638	Sigma70_ECF	ECF sigma factor	2.2e-05	PF13384	HTH_23	Homeodomain-like domain	0.00036
WP_129271392.1	Bradyrhizobium betae	NZ_MZXW01000017.1	WP_129271398.1	218090	217670	-	PF02050	FliJ	Flagellar FliJ protein	3e-12	PF03194	LUC7	LUC7 N_terminus	0.00081
WP_129271392.1	Bradyrhizobium betae	NZ_MZXW01000017.1	WP_129271399.1	219549	218223	-	PF00006	ATP-synt_ab	ATP synthase alpha/beta family, nucleotide-binding domain	2e-72	PF18269	T3SS_ATPase_C	T3SS EscN ATPase C-terminal domain	5.5e-22	PF02874	ATP-synt_ab_N	ATP synthase alpha/beta family, beta-barrel domain	9.5e-05
WP_129271392.1	Bradyrhizobium betae	NZ_MZXW01000017.1	WP_015688285.1	219995	220697	+	PF00072	Response_reg	Response regulator receiver domain	2.5e-26	PF00486	Trans_reg_C	Transcriptional regulatory protein, C terminal	3.5e-20
MQY12875.1	Streptomyces smaragdinus	WEGJ01000009.1	MQY12867.1	77170	77335	+
MQY12875.1	Streptomyces smaragdinus	WEGJ01000009.1	MQY12868.1	77331	78219	+	PF08443	RimK	RimK-like ATP-grasp domain	4.5e-28	PF02955	GSH-S_ATP	Prokaryotic glutathione synthetase, ATP-grasp domain	1e-08	PF14397	ATPgrasp_ST	Sugar-transfer associated ATP-grasp	2.9e-07	PF02655	ATP-grasp_3	ATP-grasp domain	3.6e-07	PF02786	CPSase_L_D2	Carbamoyl-phosphate synthase L chain, ATP binding domain	0.00028
MQY12875.1	Streptomyces smaragdinus	WEGJ01000009.1	MQY12869.1	78206	79241	+	PF01118	Semialdhyde_dh	Semialdehyde dehydrogenase, NAD binding domain	9.2e-21
MQY12875.1	Streptomyces smaragdinus	WEGJ01000009.1	MQY12870.1	79268	80111	+	PF00696	AA_kinase	Amino acid kinase family	2.6e-32	PF10686	YAcAr	YspA, cpYpsA-related SLOG family	0.00021
MQY12875.1	Streptomyces smaragdinus	WEGJ01000009.1	MQY12871.1	80107	81214	+	PF01546	Peptidase_M20	Peptidase family M20/M25/M40	2.4e-28
MQY12875.1	Streptomyces smaragdinus	WEGJ01000009.1	MQY12872.1	81210	82056	+	PF00456	Transketolase_N	Transketolase, thiamine diphosphate binding domain	1.8e-45	PF13292	DXP_synthase_N	1-deoxy-D-xylulose-5-phosphate synthase	2.3e-10	PF00676	E1_dh	Dehydrogenase E1 component	1.4e-08	PF02775	TPP_enzyme_C	Thiamine pyrophosphate enzyme, C-terminal TPP binding domain	2.1e-05	PF09364	XFP_N	XFP N-terminal domain	0.00069
MQY12875.1	Streptomyces smaragdinus	WEGJ01000009.1	MQY12873.1	82052	83021	+	PF02779	Transket_pyr	Transketolase, pyrimidine binding domain	6.8e-29	PF02780	Transketolase_C	Transketolase, C-terminal domain	2.5e-28
MQY12875.1	Streptomyces smaragdinus	WEGJ01000009.1	MQY12874.1	83098	83293	+
MQY12875.1	Streptomyces smaragdinus	WEGJ01000009.1	MQY12875.1	83334	84204	+	PF05114	DUF692	Protein of unknown function (DUF692)	1e-40	PF01261	AP_endonuc_2	Xylose isomerase-like TIM barrel	8.4e-07
MQY12875.1	Streptomyces smaragdinus	WEGJ01000009.1	MQY12876.1	84188	85067	+
MQY12875.1	Streptomyces smaragdinus	WEGJ01000009.1	MQY12877.1	85069	87043	+	PF02310	B12-binding	B12 binding domain	7.3e-15	PF04055	Radical_SAM	Radical SAM superfamily	1e-14
MQY12875.1	Streptomyces smaragdinus	WEGJ01000009.1	MQY12878.1	87062	88028	+	PF13649	Methyltransf_25	Methyltransferase domain	6.1e-07	PF13847	Methyltransf_31	Methyltransferase domain	2.2e-05	PF08241	Methyltransf_11	Methyltransferase domain	0.00032	PF02390	Methyltransf_4	Putative methyltransferase	0.00053
MQY12875.1	Streptomyces smaragdinus	WEGJ01000009.1	MQY12879.1	88860	88032	-	PF04672	Methyltransf_19	S-adenosyl methyltransferase	1.4e-100	PF08242	Methyltransf_12	Methyltransferase domain	2.8e-05
MQY12875.1	Streptomyces smaragdinus	WEGJ01000009.1	MQY12880.1	89495	88949	-	PF17920	TetR_C_16	Tetracyclin repressor-like, C-terminal domain	3e-21	PF00440	TetR_N	Bacterial regulatory proteins, tetR family	2.2e-12
MQY12875.1	Streptomyces smaragdinus	WEGJ01000009.1	MQY12881.1	90976	89542	-	PF07690	MFS_1	Major Facilitator Superfamily	9e-41
MQY12875.1	Streptomyces smaragdinus	WEGJ01000009.1	MQY12882.1	91290	91914	+	PF14016	DUF4232	Protein of unknown function (DUF4232)	4.1e-09
MQY12875.1	Streptomyces smaragdinus	WEGJ01000009.1	MQY12883.1	94315	91990	-	PF00122	E1-E2_ATPase	E1-E2 ATPase	1e-36	PF00702	Hydrolase	haloacid dehalogenase-like hydrolase	1.4e-36	PF01814	Hemerythrin	Hemerythrin HHE cation binding domain	3.2e-17
WP_224586504.1	Mesorhizobium sp. CA14	NZ_JAIUHR010000018.1	WP_224586502.1	2509	538	-	PF02310	B12-binding	B12 binding domain	7.8e-16	PF04055	Radical_SAM	Radical SAM superfamily	1.1e-13
WP_224586504.1	Mesorhizobium sp. CA14	NZ_JAIUHR010000018.1	WP_224586504.1	4127	3317	-	PF05114	DUF692	Protein of unknown function (DUF692)	1e-47	PF01261	AP_endonuc_2	Xylose isomerase-like TIM barrel	9.9e-08
WP_224586504.1	Mesorhizobium sp. CA14	NZ_JAIUHR010000018.1	WP_224586506.1	4681	5389	+	PF04255	DUF433	Protein of unknown function (DUF433)	3.8e-13
WP_224586504.1	Mesorhizobium sp. CA14	NZ_JAIUHR010000018.1	WP_224586508.1	5366	5783	+	PF18480	DUF5615	Domain of unknown function (DUF5615)	5e-18
WP_224586504.1	Mesorhizobium sp. CA14	NZ_JAIUHR010000018.1	WP_224586521.1	5939	5792	-
WP_224586504.1	Mesorhizobium sp. CA14	NZ_JAIUHR010000018.1	WP_076611875.1	6540	7726	+
WP_224586504.1	Mesorhizobium sp. CA14	NZ_JAIUHR010000018.1	WP_263488544.1	7908	7638	-	PF08238	Sel1	Sel1 repeat	2e-08
WP_224586504.1	Mesorhizobium sp. CA14	NZ_JAIUHR010000018.1	WP_224586692.1	8890	8641	-	PF06412	TraD	Conjugal transfer protein TraD	3.4e-24
WP_224586504.1	Mesorhizobium sp. CA14	NZ_JAIUHR010000018.1	WP_224586522.1	9218	8891	-	PF06412	TraD	Conjugal transfer protein TraD	5.1e-17
WP_224586504.1	Mesorhizobium sp. CA14	NZ_JAIUHR010000018.1	WP_224586524.1	9393	12429	+	PF03389	MobA_MobL	MobA/MobL family	1.7e-71	PF13604	AAA_30	AAA domain	1.9e-55	PF01443	Viral_helicase1	Viral (Superfamily 1) RNA helicase	2e-08	PF18335	SH3_13	ATP-dependent RecD-like DNA helicase SH3 domain	8.8e-07	PF13245	AAA_19	AAA domain	2.2e-06
MBP1097539.1	Bradyrhizobium japonicum	JAFDSR010000001.1	MBP1097531.1	8397254	8397647	+	PF01527	HTH_Tnp_1	Transposase	4.5e-17	PF13518	HTH_28	Helix-turn-helix domain	0.00022
MBP1097539.1	Bradyrhizobium japonicum	JAFDSR010000001.1	MBP1097532.1	8397665	8398484	+	PF13683	rve_3	Integrase core domain	4e-14	PF13276	HTH_21	HTH-like domain	2.2e-13	PF00665	rve	Integrase core domain	3.5e-10
MBP1097539.1	Bradyrhizobium japonicum	JAFDSR010000001.1	MBP1097533.1	8399004	8398608	-
MBP1097539.1	Bradyrhizobium japonicum	JAFDSR010000001.1	MBP1097534.1	8399552	8399288	-
MBP1097539.1	Bradyrhizobium japonicum	JAFDSR010000001.1	MBP1097535.1	8401389	8399607	-
MBP1097539.1	Bradyrhizobium japonicum	JAFDSR010000001.1	MBP1097536.1	8403539	8402546	-	PF13649	Methyltransf_25	Methyltransferase domain	1.9e-08	PF13489	Methyltransf_23	Methyltransferase domain	2.4e-05	PF08241	Methyltransf_11	Methyltransferase domain	4.3e-05	PF13847	Methyltransf_31	Methyltransferase domain	5.3e-05	PF08242	Methyltransf_12	Methyltransferase domain	0.00026
MBP1097539.1	Bradyrhizobium japonicum	JAFDSR010000001.1	MBP1097537.1	8405515	8403535	-	PF02310	B12-binding	B12 binding domain	1.1e-15	PF04055	Radical_SAM	Radical SAM superfamily	1.1e-12
MBP1097539.1	Bradyrhizobium japonicum	JAFDSR010000001.1	MBP1097538.1	8406356	8405495	-
MBP1097539.1	Bradyrhizobium japonicum	JAFDSR010000001.1	MBP1097539.1	8407221	8406348	-	PF05114	DUF692	Protein of unknown function (DUF692)	1.8e-38	PF01261	AP_endonuc_2	Xylose isomerase-like TIM barrel	8.3e-05
MBP1097539.1	Bradyrhizobium japonicum	JAFDSR010000001.1	MBP1097540.1	8407479	8407293	-
MBP1097539.1	Bradyrhizobium japonicum	JAFDSR010000001.1	MBP1097541.1	8408691	8407599	-	PF00067	p450	Cytochrome P450	8.5e-33
MBP1097539.1	Bradyrhizobium japonicum	JAFDSR010000001.1	MBP1097542.1	8409454	8410063	+
MBP1097539.1	Bradyrhizobium japonicum	JAFDSR010000001.1	MBP1097543.1	8411744	8410181	-	PF20172	DUF6538	Domain of unknown function (DUF6538)	1.5e-12	PF00589	Phage_integrase	Phage integrase family	8.2e-07
MBP1097539.1	Bradyrhizobium japonicum	JAFDSR010000001.1	MBP1097544.1	8412033	8412987	+	PF03466	LysR_substrate	LysR substrate binding domain	1.2e-33	PF00126	HTH_1	Bacterial regulatory helix-turn-helix protein, lysR family	1.4e-18
MBP1097539.1	Bradyrhizobium japonicum	JAFDSR010000001.1	MBP1097545.1	8413151	8414561	+	PF00330	Aconitase	Aconitase family (aconitate hydratase)	1.2e-144
MBP1097539.1	Bradyrhizobium japonicum	JAFDSR010000001.1	MBP1097546.1	8414561	8415197	+	PF00694	Aconitase_C	Aconitase C-terminal domain	6.3e-24
MBP1097539.1	Bradyrhizobium japonicum	JAFDSR010000001.1	MBP1097547.1	8415193	8416333	+	PF00180	Iso_dh	Isocitrate/isopropylmalate dehydrogenase	6.6e-118
WP_153452477.1	Streptomyces smaragdinus	NZ_WEGJ01000009.1	WP_153452471.1	77170	77335	+
WP_153452477.1	Streptomyces smaragdinus	NZ_WEGJ01000009.1	WP_228390067.1	77376	78219	+	PF08443	RimK	RimK-like ATP-grasp domain	4.2e-28	PF02955	GSH-S_ATP	Prokaryotic glutathione synthetase, ATP-grasp domain	9.1e-09	PF14397	ATPgrasp_ST	Sugar-transfer associated ATP-grasp	2.4e-07	PF02655	ATP-grasp_3	ATP-grasp domain	3.2e-07	PF02786	CPSase_L_D2	Carbamoyl-phosphate synthase L chain, ATP binding domain	0.00024
WP_153452477.1	Streptomyces smaragdinus	NZ_WEGJ01000009.1	WP_153452553.1	78254	79241	+	PF01118	Semialdhyde_dh	Semialdehyde dehydrogenase, NAD binding domain	7.7e-14
WP_153452477.1	Streptomyces smaragdinus	NZ_WEGJ01000009.1	WP_153452472.1	79268	80111	+	PF00696	AA_kinase	Amino acid kinase family	2.6e-32	PF10686	YAcAr	YspA, cpYpsA-related SLOG family	0.00021
WP_153452477.1	Streptomyces smaragdinus	NZ_WEGJ01000009.1	WP_153452473.1	80107	81214	+	PF01546	Peptidase_M20	Peptidase family M20/M25/M40	2.4e-28
WP_153452477.1	Streptomyces smaragdinus	NZ_WEGJ01000009.1	WP_153452474.1	81210	82056	+	PF00456	Transketolase_N	Transketolase, thiamine diphosphate binding domain	1.8e-45	PF13292	DXP_synthase_N	1-deoxy-D-xylulose-5-phosphate synthase	2.3e-10	PF00676	E1_dh	Dehydrogenase E1 component	1.4e-08	PF02775	TPP_enzyme_C	Thiamine pyrophosphate enzyme, C-terminal TPP binding domain	2.1e-05	PF09364	XFP_N	XFP N-terminal domain	0.00069
WP_153452477.1	Streptomyces smaragdinus	NZ_WEGJ01000009.1	WP_153452475.1	82052	83021	+	PF02779	Transket_pyr	Transketolase, pyrimidine binding domain	6.8e-29	PF02780	Transketolase_C	Transketolase, C-terminal domain	2.5e-28
WP_153452477.1	Streptomyces smaragdinus	NZ_WEGJ01000009.1	WP_153452476.1	83098	83293	+
WP_153452477.1	Streptomyces smaragdinus	NZ_WEGJ01000009.1	WP_153452477.1	83289	84204	+	PF05114	DUF692	Protein of unknown function (DUF692)	1.2e-40	PF01261	AP_endonuc_2	Xylose isomerase-like TIM barrel	9.6e-07
WP_153452477.1	Streptomyces smaragdinus	NZ_WEGJ01000009.1	WP_153452478.1	84188	85067	+
WP_153452477.1	Streptomyces smaragdinus	NZ_WEGJ01000009.1	WP_153452479.1	85069	87043	+	PF02310	B12-binding	B12 binding domain	7.3e-15	PF04055	Radical_SAM	Radical SAM superfamily	1e-14
WP_153452477.1	Streptomyces smaragdinus	NZ_WEGJ01000009.1	WP_153452480.1	87044	88028	+	PF13649	Methyltransf_25	Methyltransferase domain	6.3e-07	PF13847	Methyltransf_31	Methyltransferase domain	2.2e-05	PF08241	Methyltransf_11	Methyltransferase domain	0.00033	PF02390	Methyltransf_4	Putative methyltransferase	0.00054
WP_153452477.1	Streptomyces smaragdinus	NZ_WEGJ01000009.1	WP_153452481.1	88860	88032	-	PF04672	Methyltransf_19	S-adenosyl methyltransferase	1.4e-100	PF08242	Methyltransf_12	Methyltransferase domain	2.8e-05
WP_153452477.1	Streptomyces smaragdinus	NZ_WEGJ01000009.1	WP_153452482.1	89495	88949	-	PF17920	TetR_C_16	Tetracyclin repressor-like, C-terminal domain	3e-21	PF00440	TetR_N	Bacterial regulatory proteins, tetR family	2.2e-12
WP_153452477.1	Streptomyces smaragdinus	NZ_WEGJ01000009.1	WP_153452554.1	90913	89542	-	PF07690	MFS_1	Major Facilitator Superfamily	9.2e-41
WP_153452477.1	Streptomyces smaragdinus	NZ_WEGJ01000009.1	WP_153452483.1	91290	91914	+	PF14016	DUF4232	Protein of unknown function (DUF4232)	4.1e-09
WP_153452477.1	Streptomyces smaragdinus	NZ_WEGJ01000009.1	WP_153452484.1	94315	91990	-	PF00122	E1-E2_ATPase	E1-E2 ATPase	1e-36	PF00702	Hydrolase	haloacid dehalogenase-like hydrolase	1.4e-36	PF01814	Hemerythrin	Hemerythrin HHE cation binding domain	3.2e-17
WP_134006280.1	Kribbella sp. VKM Ac-2566	NZ_SODT01000011.1	WP_134006265.1	103347	102786	-
WP_134006280.1	Kribbella sp. VKM Ac-2566	NZ_SODT01000011.1	WP_166680419.1	104597	103358	-	PF13191	AAA_16	AAA ATPase domain	5e-09	PF00004	AAA	ATPase family associated with various cellular activities (AAA)	2.9e-05
WP_134006280.1	Kribbella sp. VKM Ac-2566	NZ_SODT01000011.1	WP_134006269.1	106438	104956	-
WP_134006280.1	Kribbella sp. VKM Ac-2566	NZ_SODT01000011.1	WP_134006271.1	107127	106434	-
WP_134006280.1	Kribbella sp. VKM Ac-2566	NZ_SODT01000011.1	WP_134006273.1	107365	107950	+
WP_134006280.1	Kribbella sp. VKM Ac-2566	NZ_SODT01000011.1	WP_134006274.1	109589	108377	-	PF08007	JmjC_2	JmjC domain	1.3e-26	PF13621	Cupin_8	Cupin-like domain	8.3e-06
WP_134006280.1	Kribbella sp. VKM Ac-2566	NZ_SODT01000011.1	WP_134006276.1	109933	109606	-
WP_134006280.1	Kribbella sp. VKM Ac-2566	NZ_SODT01000011.1	WP_134006278.1	110631	110868	+
WP_134006280.1	Kribbella sp. VKM Ac-2566	NZ_SODT01000011.1	WP_134006280.1	110900	111758	+	PF05114	DUF692	Protein of unknown function (DUF692)	1.7e-40	PF01261	AP_endonuc_2	Xylose isomerase-like TIM barrel	0.00081
WP_134006280.1	Kribbella sp. VKM Ac-2566	NZ_SODT01000011.1	WP_134006282.1	111754	112633	+
WP_134006280.1	Kribbella sp. VKM Ac-2566	NZ_SODT01000011.1	WP_134006283.1	112613	114359	+	PF02310	B12-binding	B12 binding domain	1.7e-17	PF04055	Radical_SAM	Radical SAM superfamily	4.1e-13
WP_134006280.1	Kribbella sp. VKM Ac-2566	NZ_SODT01000011.1	WP_134006285.1	114340	114673	+
WP_134006280.1	Kribbella sp. VKM Ac-2566	NZ_SODT01000011.1	WP_134006287.1	114679	115684	+	PF13847	Methyltransf_31	Methyltransferase domain	3.4e-09	PF13649	Methyltransf_25	Methyltransferase domain	5e-08	PF08241	Methyltransf_11	Methyltransferase domain	1.4e-05	PF13489	Methyltransf_23	Methyltransferase domain	0.00037	PF08242	Methyltransf_12	Methyltransferase domain	0.00044
WP_134006280.1	Kribbella sp. VKM Ac-2566	NZ_SODT01000011.1	WP_134006289.1	117700	116242	-	PF00589	Phage_integrase	Phage integrase family	4.7e-23	PF00392	GntR	Bacterial regulatory proteins, gntR family	1.2e-08	PF13545	HTH_Crp_2	Crp-like helix-turn-helix domain	5.6e-05
WP_134006280.1	Kribbella sp. VKM Ac-2566	NZ_SODT01000011.1	WP_238177351.1	119190	117900	-
WP_134006280.1	Kribbella sp. VKM Ac-2566	NZ_SODT01000011.1	WP_134006291.1	119889	119283	-	PF03724	META	META domain	1.7e-07
WP_134006280.1	Kribbella sp. VKM Ac-2566	NZ_SODT01000011.1	WP_134006293.1	120398	119885	-	PF08281	Sigma70_r4_2	Sigma-70, region 4	1.6e-12	PF04545	Sigma70_r4	Sigma-70, region 4	3.2e-11	PF04542	Sigma70_r2	Sigma-70 region 2	6.4e-08	PF00196	GerE	Bacterial regulatory proteins, luxR family	0.00089
MDJ0853098.1	Myxococcota bacterium	JASJBS010000231.1	MDJ0853096.1	1712	44	-	PF09423	PhoD	PhoD-like phosphatase	2.5e-13	PF19050	PhoD_2	PhoD related phosphatase	2.2e-09
MDJ0853098.1	Myxococcota bacterium	JASJBS010000231.1	MDJ0853097.1	1954	2170	+
MDJ0853098.1	Myxococcota bacterium	JASJBS010000231.1	MDJ0853098.1	2180	3038	+	PF05114	DUF692	Protein of unknown function (DUF692)	4.9e-42	PF01261	AP_endonuc_2	Xylose isomerase-like TIM barrel	1.5e-05
MDJ0853098.1	Myxococcota bacterium	JASJBS010000231.1	MDJ0853099.1	3037	3898	+
MDJ0853098.1	Myxococcota bacterium	JASJBS010000231.1	MDJ0853100.1	3894	5862	+	PF04055	Radical_SAM	Radical SAM superfamily	1.8e-15	PF02310	B12-binding	B12 binding domain	2.8e-12
MDJ0853098.1	Myxococcota bacterium	JASJBS010000231.1	MDJ0853101.1	5858	6842	+	PF13649	Methyltransf_25	Methyltransferase domain	8.9e-10	PF13847	Methyltransf_31	Methyltransferase domain	5.4e-08	PF02390	Methyltransf_4	Putative methyltransferase	3.8e-06	PF08242	Methyltransf_12	Methyltransferase domain	3.8e-06	PF08241	Methyltransf_11	Methyltransferase domain	1.5e-05
MDJ0853098.1	Myxococcota bacterium	JASJBS010000231.1	MDJ0853102.1	7937	6884	-
MDJ0853098.1	Myxococcota bacterium	JASJBS010000231.1	MDJ0853103.1	9486	8037	-	PF00196	GerE	Bacterial regulatory proteins, luxR family	2.4e-14	PF13432	TPR_16	Tetratricopeptide repeat	9.3e-11	PF07719	TPR_2	Tetratricopeptide repeat	7.5e-10	PF00515	TPR_1	Tetratricopeptide repeat	1.8e-08	PF13414	TPR_11	TPR repeat	1.1e-07	RREFamAux005	RRE_TPR	-	4.4e-06
MDJ0853098.1	Myxococcota bacterium	JASJBS010000231.1	MDJ0853104.1	10497	9573	-	PF03466	LysR_substrate	LysR substrate binding domain	1.6e-29	PF00126	HTH_1	Bacterial regulatory helix-turn-helix protein, lysR family	2.7e-19
MDJ0853098.1	Myxococcota bacterium	JASJBS010000231.1	MDJ0853105.1	10623	11271	+	PF04075	F420H2_quin_red	F420H(2)-dependent quinone reductase	7.4e-05
MDJ0853098.1	Myxococcota bacterium	JASJBS010000231.1	MDJ0853106.1	12508	11449	-	PF01609	DDE_Tnp_1	Transposase DDE domain	1.5e-19	PF13751	DDE_Tnp_1_6	Transposase DDE domain	1.1e-12
WP_160330237.1	Streptomyces roseifaciens	NZ_LNBE01000003.1	WP_063804260.1	2248737	2248290	-
WP_160330237.1	Streptomyces roseifaciens	NZ_LNBE01000003.1	WP_058043659.1	2249359	2249923	+	PF15567	Imm35	Immunity protein 35	5e-20
WP_160330237.1	Streptomyces roseifaciens	NZ_LNBE01000003.1	WP_079110361.1	2250449	2252000	+	PF00561	Abhydrolase_1	alpha/beta hydrolase fold	1.3e-16	PF08386	Abhydrolase_4	TAP-like protein	2.1e-14
WP_160330237.1	Streptomyces roseifaciens	NZ_LNBE01000003.1	WP_058043662.1	2252012	2253635	+	PF00561	Abhydrolase_1	alpha/beta hydrolase fold	9.4e-15	PF08386	Abhydrolase_4	TAP-like protein	2.5e-11
WP_160330237.1	Streptomyces roseifaciens	NZ_LNBE01000003.1	WP_144440827.1	2255570	2253683	-
WP_160330237.1	Streptomyces roseifaciens	NZ_LNBE01000003.1	WP_079110362.1	2256900	2255724	-	PF04820	Trp_halogenase	Tryptophan halogenase	1.4e-13	PF01494	FAD_binding_3	FAD binding domain	1.1e-10	PF13450	NAD_binding_8	NAD(P)-binding Rossmann-like domain	0.00034
WP_160330237.1	Streptomyces roseifaciens	NZ_LNBE01000003.1	WP_058043664.1	2259935	2256896	-	PF17990	LodA_N	L-Lysine epsilon oxidase N-terminal	2.5e-79	PF18417	LodA_C	L-lysine epsilon oxidase C-terminal domain	1.5e-37
WP_160330237.1	Streptomyces roseifaciens	NZ_LNBE01000003.1	WP_144440828.1	2260064	2260373	+
WP_160330237.1	Streptomyces roseifaciens	NZ_LNBE01000003.1	WP_160330237.1	2260392	2261262	+	PF05114	DUF692	Protein of unknown function (DUF692)	7.3e-40	PF01261	AP_endonuc_2	Xylose isomerase-like TIM barrel	1.2e-07
WP_160330237.1	Streptomyces roseifaciens	NZ_LNBE01000003.1	WP_144440829.1	2261270	2262137	+	RREFam006	PqqD_RRE	RRE-containing protein in a pyrroloquinoline cluster	0.0002
WP_160330237.1	Streptomyces roseifaciens	NZ_LNBE01000003.1	WP_079110364.1	2262139	2264161	+	PF04055	Radical_SAM	Radical SAM superfamily	5.5e-15	PF02310	B12-binding	B12 binding domain	3.8e-13
WP_160330237.1	Streptomyces roseifaciens	NZ_LNBE01000003.1	WP_144440830.1	2264162	2265290	+	PF13649	Methyltransf_25	Methyltransferase domain	3e-06	PF13847	Methyltransf_31	Methyltransferase domain	0.00072
WP_160330237.1	Streptomyces roseifaciens	NZ_LNBE01000003.1	WP_245700162.1	2266595	2265197	-	PF04820	Trp_halogenase	Tryptophan halogenase	4.3e-20	PF12831	FAD_oxidored	FAD dependent oxidoreductase	6.6e-08	PF01266	DAO	FAD dependent oxidoreductase	1.7e-07	PF01494	FAD_binding_3	FAD binding domain	2.7e-06	PF13450	NAD_binding_8	NAD(P)-binding Rossmann-like domain	2.7e-06
WP_160330237.1	Streptomyces roseifaciens	NZ_LNBE01000003.1	WP_107105587.1	2268037	2266648	-	PF04055	Radical_SAM	Radical SAM superfamily	2.3e-12	PF13353	Fer4_12	4Fe-4S single cluster domain	9.6e-09	PF13394	Fer4_14	4Fe-4S single cluster domain	4.9e-05	RREFam023	Quinohemoprotein_rSAM_RRE	RRE-containing rSAM protein in a quinohemoprotein cluster	0.00018
WP_160330237.1	Streptomyces roseifaciens	NZ_LNBE01000003.1	WP_058043672.1	2268912	2268033	-	PF18417	LodA_C	L-lysine epsilon oxidase C-terminal domain	3.2e-05
WP_160330237.1	Streptomyces roseifaciens	NZ_LNBE01000003.1	WP_058043673.1	2270327	2268908	-	PF17990	LodA_N	L-Lysine epsilon oxidase N-terminal	0.00022
WP_160330237.1	Streptomyces roseifaciens	NZ_LNBE01000003.1	WP_160330239.1	2271696	2270367	-	PF12902	Ferritin-like	Ferritin-like	1.7e-35
WP_141343163.1	Bradyrhizobium sp. USDA 3458	NZ_VIDV02000129.1	WP_012561414.1	503	871	+
WP_141343163.1	Bradyrhizobium sp. USDA 3458	NZ_VIDV02000129.1	WP_159109487.1	1544	953	-	PF13649	Methyltransf_25	Methyltransferase domain	4e-09	PF13847	Methyltransf_31	Methyltransferase domain	6.9e-08	PF08241	Methyltransf_11	Methyltransferase domain	8.5e-06	PF13489	Methyltransf_23	Methyltransferase domain	0.00014
WP_141343163.1	Bradyrhizobium sp. USDA 3458	NZ_VIDV02000129.1	WP_141343160.1	1960	1540	-
WP_141343163.1	Bradyrhizobium sp. USDA 3458	NZ_VIDV02000129.1	WP_141343161.1	3899	1928	-	PF02310	B12-binding	B12 binding domain	2.1e-15	PF04055	Radical_SAM	Radical SAM superfamily	2.2e-13
WP_141343163.1	Bradyrhizobium sp. USDA 3458	NZ_VIDV02000129.1	WP_141343162.1	4756	3889	-	PF14407	Frankia_peptide	Ribosomally synthesized peptide prototyped by Frankia Franean1_4349.	0.00055
WP_141343163.1	Bradyrhizobium sp. USDA 3458	NZ_VIDV02000129.1	WP_141343163.1	5622	4752	-	PF05114	DUF692	Protein of unknown function (DUF692)	1.9e-41	PF01261	AP_endonuc_2	Xylose isomerase-like TIM barrel	8.2e-07
WP_141343163.1	Bradyrhizobium sp. USDA 3458	NZ_VIDV02000129.1	WP_141343164.1	5864	5636	-
WP_141343163.1	Bradyrhizobium sp. USDA 3458	NZ_VIDV02000129.1	WP_141343165.1	6326	5987	-
WP_141343163.1	Bradyrhizobium sp. USDA 3458	NZ_VIDV02000129.1	WP_141343166.1	6410	9131	+
WP_141343163.1	Bradyrhizobium sp. USDA 3458	NZ_VIDV02000129.1	WP_141343167.1	9112	9445	+
WP_141343163.1	Bradyrhizobium sp. USDA 3458	NZ_VIDV02000129.1	WP_141343168.1	9525	10395	+
WP_141343163.1	Bradyrhizobium sp. USDA 3458	NZ_VIDV02000129.1	WP_141343169.1	10585	10402	-
MBV8367743.1	Candidatus Eremiobacteraeota bacterium	JAFAKB010000011.1	MBV8367735.1	45655	45217	-
MBV8367743.1	Candidatus Eremiobacteraeota bacterium	JAFAKB010000011.1	MBV8367736.1	45738	46458	+
MBV8367743.1	Candidatus Eremiobacteraeota bacterium	JAFAKB010000011.1	MBV8367737.1	46462	47398	+	PF01040	UbiA	UbiA prenyltransferase family	1.3e-64
MBV8367743.1	Candidatus Eremiobacteraeota bacterium	JAFAKB010000011.1	MBV8367738.1	47412	48822	+	PF07690	MFS_1	Major Facilitator Superfamily	3e-54	PF00083	Sugar_tr	Sugar (and other) transporter	1e-12	PF06609	TRI12	Fungal trichothecene efflux pump (TRI12)	4.7e-11	PF12832	MFS_1_like	MFS_1 like family	4.7e-06	PF13347	MFS_2	MFS/sugar transport protein	5.7e-05
MBV8367743.1	Candidatus Eremiobacteraeota bacterium	JAFAKB010000011.1	MBV8367739.1	48863	50039	+	PF04055	Radical_SAM	Radical SAM superfamily	1.1e-12	PF13353	Fer4_12	4Fe-4S single cluster domain	7.9e-08	PF13394	Fer4_14	4Fe-4S single cluster domain	0.00054
MBV8367743.1	Candidatus Eremiobacteraeota bacterium	JAFAKB010000011.1	MBV8367740.1	51074	50042	-	PF13649	Methyltransf_25	Methyltransferase domain	1.9e-09	PF13847	Methyltransf_31	Methyltransferase domain	5.7e-09	PF08241	Methyltransf_11	Methyltransferase domain	1.1e-06	PF08242	Methyltransf_12	Methyltransferase domain	5.1e-06	PF13489	Methyltransf_23	Methyltransferase domain	1.4e-05
MBV8367743.1	Candidatus Eremiobacteraeota bacterium	JAFAKB010000011.1	MBV8367741.1	53065	51076	-	PF02310	B12-binding	B12 binding domain	1.8e-18	PF04055	Radical_SAM	Radical SAM superfamily	4.3e-13
MBV8367743.1	Candidatus Eremiobacteraeota bacterium	JAFAKB010000011.1	MBV8367742.1	53838	53055	-
MBV8367743.1	Candidatus Eremiobacteraeota bacterium	JAFAKB010000011.1	MBV8367743.1	54734	53807	-	PF05114	DUF692	Protein of unknown function (DUF692)	3.9e-41	PF01261	AP_endonuc_2	Xylose isomerase-like TIM barrel	1.2e-09
MBV8367743.1	Candidatus Eremiobacteraeota bacterium	JAFAKB010000011.1	MBV8367744.1	54894	54708	-
MBV8367743.1	Candidatus Eremiobacteraeota bacterium	JAFAKB010000011.1	MBV8367745.1	55978	54970	-	PF02630	SCO1-SenC	SCO1/SenC	1e-17	PF11604	CusF_Ec	Copper binding periplasmic protein CusF	5e-10	PF00578	AhpC-TSA	AhpC/TSA family	0.0001	PF08534	Redoxin	Redoxin	0.00011
MBV8367743.1	Candidatus Eremiobacteraeota bacterium	JAFAKB010000011.1	MBV8367746.1	56116	56416	+	PF01355	HIPIP	High potential iron-sulfur protein	1.3e-06
MBV8367743.1	Candidatus Eremiobacteraeota bacterium	JAFAKB010000011.1	MBV8367747.1	56629	56443	-
MBV8367743.1	Candidatus Eremiobacteraeota bacterium	JAFAKB010000011.1	MBV8367748.1	56799	57114	+	PF01883	FeS_assembly_P	Iron-sulfur cluster assembly protein	2.4e-20
MBV8367743.1	Candidatus Eremiobacteraeota bacterium	JAFAKB010000011.1	MBV8367749.1	57596	57110	-	PF01243	Putative_PNPOx	Pyridoxamine 5'-phosphate oxidase	1.4e-08
MBV8367743.1	Candidatus Eremiobacteraeota bacterium	JAFAKB010000011.1	MBV8367750.1	58014	57651	-
MBV8367743.1	Candidatus Eremiobacteraeota bacterium	JAFAKB010000011.1	MBV8367751.1	58400	58010	-
WP_306383405.1	Pseudomonas protegens	NZ_JAUTCJ010000012.1	WP_076612215.1	144643	144837	+
WP_306383405.1	Pseudomonas protegens	NZ_JAUTCJ010000012.1	WP_306383399.1	146800	145174	-	PF00383	dCMP_cyt_deam_1	Cytidine and deoxycytidylate deaminase zinc-binding region	5e-22	PF14437	MafB19-deam	MafB19-like deaminase	5.4e-13	PF14439	Bd3614-deam	Bd3614-like deaminase	0.00055
WP_306383405.1	Pseudomonas protegens	NZ_JAUTCJ010000012.1	WP_306383400.1	147182	148175	+	PF01381	HTH_3	Helix-turn-helix	7.6e-05
WP_306383405.1	Pseudomonas protegens	NZ_JAUTCJ010000012.1	WP_010955146.1	148398	149849	+
WP_306383405.1	Pseudomonas protegens	NZ_JAUTCJ010000012.1	WP_306383401.1	150236	149900	-	PF05717	TnpB_IS66	IS66 Orf2 like protein	1.6e-25
WP_306383405.1	Pseudomonas protegens	NZ_JAUTCJ010000012.1	WP_306383402.1	150550	150232	-	PF01527	HTH_Tnp_1	Transposase	4.3e-12
WP_306383405.1	Pseudomonas protegens	NZ_JAUTCJ010000012.1	WP_306383403.1	150629	150785	+
WP_306383405.1	Pseudomonas protegens	NZ_JAUTCJ010000012.1	WP_306383404.1	150884	151082	+
WP_306383405.1	Pseudomonas protegens	NZ_JAUTCJ010000012.1	WP_306383405.1	151109	151952	+	PF05114	DUF692	Protein of unknown function (DUF692)	6.8e-41
WP_306383405.1	Pseudomonas protegens	NZ_JAUTCJ010000012.1	WP_306383406.1	151948	152770	+
WP_306383405.1	Pseudomonas protegens	NZ_JAUTCJ010000012.1	WP_306383407.1	153092	154118	+	PF13847	Methyltransf_31	Methyltransferase domain	2.4e-11	PF05175	MTS	Methyltransferase small domain	1.5e-09	PF13649	Methyltransf_25	Methyltransferase domain	2.3e-07	PF13489	Methyltransf_23	Methyltransferase domain	3.3e-06	PF02390	Methyltransf_4	Putative methyltransferase	5.8e-06
WP_306383405.1	Pseudomonas protegens	NZ_JAUTCJ010000012.1	WP_306383408.1	155287	154114	-	PF04055	Radical_SAM	Radical SAM superfamily	6.1e-15	PF13353	Fer4_12	4Fe-4S single cluster domain	2.4e-07	PF13394	Fer4_14	4Fe-4S single cluster domain	1.3e-05
WP_306383405.1	Pseudomonas protegens	NZ_JAUTCJ010000012.1	WP_076612005.1	155854	157005	+
WP_306383405.1	Pseudomonas protegens	NZ_JAUTCJ010000012.1	WP_306383409.1	158370	157083	-	PF00589	Phage_integrase	Phage integrase family	1.2e-15
WP_306383405.1	Pseudomonas protegens	NZ_JAUTCJ010000012.1	WP_011063767.1	159011	158501	-	PF00436	SSB	Single-strand binding protein family	1e-37
WP_306383405.1	Pseudomonas protegens	NZ_JAUTCJ010000012.1	WP_110596282.1	160415	159020	-	PF07690	MFS_1	Major Facilitator Superfamily	2.3e-45	PF00083	Sugar_tr	Sugar (and other) transporter	2.9e-08	PF12832	MFS_1_like	MFS_1 like family	1.6e-05
WP_306383405.1	Pseudomonas protegens	NZ_JAUTCJ010000012.1	WP_102882401.1	160592	163427	+	PF17760	UvrA_inter	UvrA interaction domain	1e-38	PF17755	UvrA_DNA-bind	UvrA DNA-binding domain	2.4e-34	PF00005	ABC_tran	ABC transporter	7.1e-21	PF02463	SMC_N	RecF/RecN/SMC N terminal domain	5.8e-10	PF13191	AAA_16	AAA ATPase domain	1.4e-07
WP_257551926.1	Streptomyces sp. NBC_00162	NZ_CP102509.1	WP_257551918.1	16586	16127	-
WP_257551926.1	Streptomyces sp. NBC_00162	NZ_CP102509.1	WP_257551919.1	16895	16658	-
WP_257551926.1	Streptomyces sp. NBC_00162	NZ_CP102509.1	WP_257551920.1	17349	17007	-	PF18977	DUF5713	Family of unknown function (DUF5713)	2.6e-45
WP_257551926.1	Streptomyces sp. NBC_00162	NZ_CP102509.1	WP_257551921.1	17544	18816	+	PF00872	Transposase_mut	Transposase, Mutator family	9.1e-115
WP_257551926.1	Streptomyces sp. NBC_00162	NZ_CP102509.1	WP_257551922.1	20035	19099	-	PF13649	Methyltransf_25	Methyltransferase domain	1.2e-07	PF13847	Methyltransf_31	Methyltransferase domain	3e-07	PF08241	Methyltransf_11	Methyltransferase domain	0.00011	PF02390	Methyltransf_4	Putative methyltransferase	0.00017	PF05175	MTS	Methyltransferase small domain	0.00027
WP_257551926.1	Streptomyces sp. NBC_00162	NZ_CP102509.1	WP_257551923.1	20437	20092	-	RREFam003	Lasso_Fused_RRE	RRE-containing fused peptidase in a lasso peptide cluster	0.00021
WP_257551926.1	Streptomyces sp. NBC_00162	NZ_CP102509.1	WP_257551924.1	22086	20391	-	PF04055	Radical_SAM	Radical SAM superfamily	7.5e-17	PF02310	B12-binding	B12 binding domain	5.1e-15
WP_257551926.1	Streptomyces sp. NBC_00162	NZ_CP102509.1	WP_257551925.1	22985	22088	-
WP_257551926.1	Streptomyces sp. NBC_00162	NZ_CP102509.1	WP_257551926.1	23839	22969	-	PF05114	DUF692	Protein of unknown function (DUF692)	1e-38	PF01261	AP_endonuc_2	Xylose isomerase-like TIM barrel	4.4e-05
WP_257551926.1	Streptomyces sp. NBC_00162	NZ_CP102509.1	WP_257551927.1	24091	23896	-
WP_257551926.1	Streptomyces sp. NBC_00162	NZ_CP102509.1	WP_020460478.1	24281	24641	+
WP_257551926.1	Streptomyces sp. NBC_00162	NZ_CP102509.1	WP_257551928.1	25574	24929	-
WP_257551926.1	Streptomyces sp. NBC_00162	NZ_CP102509.1	WP_012377440.1	26541	26848	+
WP_257551926.1	Streptomyces sp. NBC_00162	NZ_CP102509.1	WP_257551929.1	27761	28268	+
WP_257551926.1	Streptomyces sp. NBC_00162	NZ_CP102509.1	WP_257551906.1	28541	28823	+
WP_257551926.1	Streptomyces sp. NBC_00162	NZ_CP102509.1	WP_257551930.1	28819	29149	+	PF19746	DUF6233	Family of unknown function (DUF6233)	1.7e-18
WP_257551926.1	Streptomyces sp. NBC_00162	NZ_CP102509.1	WP_257551931.1	29938	29257	-
MBP6189622.1	Azonexus sp.	JAGNWW010000057.1	MBP6189614.1	1233	3327	+	PF02624	YcaO	YcaO cyclodehydratase, ATP-ad Mg2+-binding	2.2e-86	RREFam015	NHLP_CD_RRE	RRE-containing CD fusion protein in a NHLP/Nif11 LAP cluster	8.3e-05
MBP6189622.1	Azonexus sp.	JAGNWW010000057.1	MBP6189615.1	3357	3993	+	PF20043	DUF6445	Family of unknown function (DUF6445)	1.6e-09
MBP6189622.1	Azonexus sp.	JAGNWW010000057.1	MBP6189616.1	3993	5370	+	PF00881	Nitroreductase	Nitroreductase family	8.3e-08
MBP6189622.1	Azonexus sp.	JAGNWW010000057.1	MBP6189617.1	5440	6085	+	PF13621	Cupin_8	Cupin-like domain	0.00039
MBP6189622.1	Azonexus sp.	JAGNWW010000057.1	MBP6189618.1	6242	7448	+	PF04055	Radical_SAM	Radical SAM superfamily	4.3e-14	PF13353	Fer4_12	4Fe-4S single cluster domain	3.7e-06
MBP6189622.1	Azonexus sp.	JAGNWW010000057.1	MBP6189619.1	8480	7457	-	PF13649	Methyltransf_25	Methyltransferase domain	3.6e-09	PF13847	Methyltransf_31	Methyltransferase domain	3.9e-09	PF09445	Methyltransf_15	RNA cap guanine-N2 methyltransferase	6.3e-06	PF13489	Methyltransf_23	Methyltransferase domain	7.6e-06	PF05175	MTS	Methyltransferase small domain	8.9e-06
MBP6189622.1	Azonexus sp.	JAGNWW010000057.1	MBP6189620.1	10471	8476	-	PF02310	B12-binding	B12 binding domain	3.6e-19	PF04055	Radical_SAM	Radical SAM superfamily	1.4e-12
MBP6189622.1	Azonexus sp.	JAGNWW010000057.1	MBP6189621.1	11274	10467	-
MBP6189622.1	Azonexus sp.	JAGNWW010000057.1	MBP6189622.1	12128	11273	-	PF05114	DUF692	Protein of unknown function (DUF692)	8.6e-43	PF01261	AP_endonuc_2	Xylose isomerase-like TIM barrel	1.8e-05
MBP6189622.1	Azonexus sp.	JAGNWW010000057.1	MBP6189623.1	12350	12152	-
MBP6189622.1	Azonexus sp.	JAGNWW010000057.1	MBP6189624.1	14564	13133	-	PF05598	DUF772	Transposase domain (DUF772)	2.8e-17	PF13751	DDE_Tnp_1_6	Transposase DDE domain	2.7e-16	PF01609	DDE_Tnp_1	Transposase DDE domain	2.3e-13
WP_299281768.1	uncultured Tateyamaria sp.	NZ_CANLVZ010000003.1	WP_299281753.1	272474	271919	-	PF13521	AAA_28	AAA domain	2.1e-18	PF02223	Thymidylate_kin	Thymidylate kinase	0.00022
WP_299281768.1	uncultured Tateyamaria sp.	NZ_CANLVZ010000003.1	WP_299281755.1	273357	272661	-
WP_299281768.1	uncultured Tateyamaria sp.	NZ_CANLVZ010000003.1	WP_299281757.1	273527	273353	-
WP_299281768.1	uncultured Tateyamaria sp.	NZ_CANLVZ010000003.1	WP_299281844.1	274803	273639	-	PF06114	Peptidase_M78	IrrE N-terminal-like domain	7.7e-06	PF01381	HTH_3	Helix-turn-helix	0.00013
WP_299281768.1	uncultured Tateyamaria sp.	NZ_CANLVZ010000003.1	WP_299281760.1	275171	274802	-
WP_299281768.1	uncultured Tateyamaria sp.	NZ_CANLVZ010000003.1	WP_299281762.1	275311	275971	+	PF14452	Multi_ubiq	Multiubiquitin	4.8e-33
WP_299281768.1	uncultured Tateyamaria sp.	NZ_CANLVZ010000003.1	WP_299281764.1	275945	277127	+	PF20590	DUF6791	Domain of unknown function (DUF6791)	2.2e-51	PF00899	ThiF	ThiF family	8.3e-10
WP_299281768.1	uncultured Tateyamaria sp.	NZ_CANLVZ010000003.1	WP_299281766.1	278020	278206	+
WP_299281768.1	uncultured Tateyamaria sp.	NZ_CANLVZ010000003.1	WP_299281768.1	278222	279152	+	PF05114	DUF692	Protein of unknown function (DUF692)	7.7e-39	PF01261	AP_endonuc_2	Xylose isomerase-like TIM barrel	9e-07
WP_299281768.1	uncultured Tateyamaria sp.	NZ_CANLVZ010000003.1	WP_299281770.1	279148	279967	+
WP_299281768.1	uncultured Tateyamaria sp.	NZ_CANLVZ010000003.1	WP_299281772.1	279963	281889	+	PF04055	Radical_SAM	Radical SAM superfamily	3.1e-14	PF02310	B12-binding	B12 binding domain	3.6e-14
WP_299281768.1	uncultured Tateyamaria sp.	NZ_CANLVZ010000003.1	WP_299281773.1	281927	282443	+
WP_299281768.1	uncultured Tateyamaria sp.	NZ_CANLVZ010000003.1	WP_299281774.1	282522	282909	+	PF01527	HTH_Tnp_1	Transposase	9.5e-16	PF13518	HTH_28	Helix-turn-helix domain	3.3e-05
WP_299281768.1	uncultured Tateyamaria sp.	NZ_CANLVZ010000003.1	WP_299281775.1	282938	283259	+	PF05717	TnpB_IS66	IS66 Orf2 like protein	1.7e-36
WP_299281768.1	uncultured Tateyamaria sp.	NZ_CANLVZ010000003.1	WP_076612405.1	283313	284783	+
WP_299281768.1	uncultured Tateyamaria sp.	NZ_CANLVZ010000003.1	WP_299281777.1	285259	286489	+	PF04055	Radical_SAM	Radical SAM superfamily	1.7e-09	PF13353	Fer4_12	4Fe-4S single cluster domain	4.6e-06
WP_299281768.1	uncultured Tateyamaria sp.	NZ_CANLVZ010000003.1	WP_299281779.1	287973	286938	-	PF13391	HNH_2	HNH endonuclease	9.4e-08
WP_074971115.1	Paracoccus aminovorans	NZ_FOPU01000063.1	WP_007803351.1	0	205	+
WP_074971115.1	Paracoccus aminovorans	NZ_FOPU01000063.1	WP_231964699.1	333	657	+
WP_074971115.1	Paracoccus aminovorans	NZ_FOPU01000063.1	WP_083412974.1	758	1979	+	PF04055	Radical_SAM	Radical SAM superfamily	1e-10	PF13394	Fer4_14	4Fe-4S single cluster domain	1.6e-05	PF13353	Fer4_12	4Fe-4S single cluster domain	2.4e-05
WP_074971115.1	Paracoccus aminovorans	NZ_FOPU01000063.1	WP_170848994.1	2928	1956	-	PF13649	Methyltransf_25	Methyltransferase domain	4.3e-09	PF13847	Methyltransf_31	Methyltransferase domain	1.8e-08	PF08242	Methyltransf_12	Methyltransferase domain	1.4e-05	PF02390	Methyltransf_4	Putative methyltransferase	1.7e-05	PF08241	Methyltransf_11	Methyltransferase domain	9.1e-05
WP_074971115.1	Paracoccus aminovorans	NZ_FOPU01000063.1	WP_139218153.1	4925	2960	-	PF04055	Radical_SAM	Radical SAM superfamily	1.7e-13	PF02310	B12-binding	B12 binding domain	2e-13
WP_074971115.1	Paracoccus aminovorans	NZ_FOPU01000063.1	WP_139218154.1	5740	4921	-	PF11590	DNAPolymera_Pol	DNA polymerase catalytic subunit Pol	0.00027
WP_074971115.1	Paracoccus aminovorans	NZ_FOPU01000063.1	WP_074971115.1	6621	5736	-	PF05114	DUF692	Protein of unknown function (DUF692)	4e-39
WP_074971115.1	Paracoccus aminovorans	NZ_FOPU01000063.1	WP_074971105.1	6868	6682	-
WP_074971115.1	Paracoccus aminovorans	NZ_FOPU01000063.1	WP_074971107.1	7777	6973	-	PF05721	PhyH	Phytanoyl-CoA dioxygenase (PhyH)	7.7e-25
WP_074971115.1	Paracoccus aminovorans	NZ_FOPU01000063.1	WP_074971109.1	9648	7752	-	PF04055	Radical_SAM	Radical SAM superfamily	1.4e-07
WP_074971115.1	Paracoccus aminovorans	NZ_FOPU01000063.1	WP_074971111.1	9895	9658	-
WP_074971115.1	Paracoccus aminovorans	NZ_FOPU01000063.1	WP_170848995.1	10874	10671	-	PF01695	IstB_IS21	IstB-like ATP binding protein	2e-26
MTH36435.1	Paracoccus limosus	WMIF01000039.1	WP_017998486.1	126	603	+
MTH36435.1	Paracoccus limosus	WMIF01000039.1	MTH36428.1	599	1034	+	PF00877	NLPC_P60	NlpC/P60 family	4.4e-06
MTH36435.1	Paracoccus limosus	WMIF01000039.1	MTH36429.1	1043	5009	+	PF13547	GTA_TIM	GTA TIM-barrel-like domain	1.8e-151	PF13550	Phage-tail_3	Putative phage tail protein	3.7e-39
MTH36435.1	Paracoccus limosus	WMIF01000039.1	MTH36430.1	5019	6945	+	PF10983	DUF2793	Protein of unknown function (DUF2793)	8.8e-34
MTH36435.1	Paracoccus limosus	WMIF01000039.1	MTH36431.1	7231	8452	+	PF04055	Radical_SAM	Radical SAM superfamily	2.2e-12	PF13353	Fer4_12	4Fe-4S single cluster domain	6.7e-06	PF13394	Fer4_14	4Fe-4S single cluster domain	3.7e-05
MTH36435.1	Paracoccus limosus	WMIF01000039.1	MTH36432.1	9440	8429	-	PF13649	Methyltransf_25	Methyltransferase domain	1.2e-07	PF13847	Methyltransf_31	Methyltransferase domain	6.1e-05	PF05175	MTS	Methyltransferase small domain	6.5e-05	PF08242	Methyltransf_12	Methyltransferase domain	0.00011	PF08241	Methyltransf_11	Methyltransferase domain	0.0003
MTH36435.1	Paracoccus limosus	WMIF01000039.1	MTH36433.1	11401	9436	-	PF02310	B12-binding	B12 binding domain	5.8e-14	PF04055	Radical_SAM	Radical SAM superfamily	7.2e-13
MTH36435.1	Paracoccus limosus	WMIF01000039.1	MTH36434.1	12216	11397	-
MTH36435.1	Paracoccus limosus	WMIF01000039.1	MTH36435.1	13142	12212	-	PF05114	DUF692	Protein of unknown function (DUF692)	8.4e-38
MTH36435.1	Paracoccus limosus	WMIF01000039.1	MTH36436.1	13345	13159	-
MTH36435.1	Paracoccus limosus	WMIF01000039.1	WP_008335259.1	13626	13959	+
MTH36435.1	Paracoccus limosus	WMIF01000039.1	MTH36437.1	14036	15119	+	PF05598	DUF772	Transposase domain (DUF772)	2.3e-21	PF01609	DDE_Tnp_1	Transposase DDE domain	2.1e-18	PF13586	DDE_Tnp_1_2	Transposase DDE domain	0.00075
MTH36435.1	Paracoccus limosus	WMIF01000039.1	MTH36438.1	15784	17236	+	PF04055	Radical_SAM	Radical SAM superfamily	1.2e-14	PF13353	Fer4_12	4Fe-4S single cluster domain	7.5e-07	PF13186	SPASM	Iron-sulfur cluster-binding domain	0.00018
MTH36435.1	Paracoccus limosus	WMIF01000039.1	MTH36439.1	17492	18326	+
MTH36435.1	Paracoccus limosus	WMIF01000039.1	MTH36440.1	19256	19499	+	PF13560	HTH_31	Helix-turn-helix domain	8.7e-06	PF01381	HTH_3	Helix-turn-helix	0.00014
MTH36435.1	Paracoccus limosus	WMIF01000039.1	MTH36441.1	19701	19980	+	PF12728	HTH_17	Helix-turn-helix domain	0.00055
MTH36435.1	Paracoccus limosus	WMIF01000039.1	MTH36442.1	20267	20093	-
WP_170294018.1	Paracoccus limosus	NZ_WMIF01000039.1	WP_017998486.1	126	603	+
WP_170294018.1	Paracoccus limosus	NZ_WMIF01000039.1	WP_013654520.1	599	1034	+
WP_170294018.1	Paracoccus limosus	NZ_WMIF01000039.1	WP_155065942.1	1043	5009	+	PF13547	GTA_TIM	GTA TIM-barrel-like domain	1.8e-151	PF13550	Phage-tail_3	Putative phage tail protein	3.7e-39
WP_170294018.1	Paracoccus limosus	NZ_WMIF01000039.1	WP_155065943.1	5019	6945	+	PF10983	DUF2793	Protein of unknown function (DUF2793)	8.8e-34
WP_170294018.1	Paracoccus limosus	NZ_WMIF01000039.1	WP_170294017.1	7255	8452	+	PF04055	Radical_SAM	Radical SAM superfamily	2.1e-12	PF13353	Fer4_12	4Fe-4S single cluster domain	1.4e-05	PF13394	Fer4_14	4Fe-4S single cluster domain	3.6e-05
WP_170294018.1	Paracoccus limosus	NZ_WMIF01000039.1	WP_155065945.1	9440	8429	-	PF13649	Methyltransf_25	Methyltransferase domain	1.2e-07	PF13847	Methyltransf_31	Methyltransferase domain	6.1e-05	PF05175	MTS	Methyltransferase small domain	6.5e-05	PF08242	Methyltransf_12	Methyltransferase domain	0.00011	PF08241	Methyltransf_11	Methyltransferase domain	0.0003
WP_170294018.1	Paracoccus limosus	NZ_WMIF01000039.1	WP_246175382.1	11392	9436	-	PF02310	B12-binding	B12 binding domain	5.7e-14	PF04055	Radical_SAM	Radical SAM superfamily	7.1e-13
WP_170294018.1	Paracoccus limosus	NZ_WMIF01000039.1	WP_155065947.1	12216	11397	-
WP_170294018.1	Paracoccus limosus	NZ_WMIF01000039.1	WP_170294018.1	13097	12212	-	PF05114	DUF692	Protein of unknown function (DUF692)	1.8e-37
WP_170294018.1	Paracoccus limosus	NZ_WMIF01000039.1	WP_155065949.1	13345	13159	-
WP_170294018.1	Paracoccus limosus	NZ_WMIF01000039.1	WP_076611756.1	13453	13570	+
WP_170294018.1	Paracoccus limosus	NZ_WMIF01000039.1	GL279_RS19630	13641	13959	+
WP_170294018.1	Paracoccus limosus	NZ_WMIF01000039.1	WP_155065950.1	14036	15119	+	PF05598	DUF772	Transposase domain (DUF772)	2.3e-21	PF01609	DDE_Tnp_1	Transposase DDE domain	2.1e-18	PF13586	DDE_Tnp_1_2	Transposase DDE domain	0.00075
WP_170294018.1	Paracoccus limosus	NZ_WMIF01000039.1	WP_170294019.1	15453	15855	+
WP_170294018.1	Paracoccus limosus	NZ_WMIF01000039.1	WP_170294020.1	15841	17236	+	PF04055	Radical_SAM	Radical SAM superfamily	1.1e-14	PF13353	Fer4_12	4Fe-4S single cluster domain	6.8e-07	PF13186	SPASM	Iron-sulfur cluster-binding domain	0.00017
WP_170294018.1	Paracoccus limosus	NZ_WMIF01000039.1	WP_155065952.1	17492	18326	+
WP_170294018.1	Paracoccus limosus	NZ_WMIF01000039.1	WP_281348998.1	19083	18951	-
MDI9342369.1	Sediminibacterium sp.	JASGCO010000040.1	MDI9342361.1	4123	5947	+	PF04024	PspC	PspC domain	8.3e-25
MDI9342369.1	Sediminibacterium sp.	JASGCO010000040.1	MDI9342362.1	6224	6044	-
MDI9342369.1	Sediminibacterium sp.	JASGCO010000040.1	MDI9342363.1	7609	6274	-	PF01554	MatE	MatE	7.9e-50	PF01943	Polysacc_synt	Polysaccharide biosynthesis protein	6.6e-08	PF14667	Polysacc_synt_C	Polysaccharide biosynthesis C-terminal domain	1.4e-07
MDI9342369.1	Sediminibacterium sp.	JASGCO010000040.1	MDI9342364.1	7651	8257	+	PF13640	2OG-FeII_Oxy_3	2OG-Fe(II) oxygenase superfamily	3.3e-20	PF13661	2OG-FeII_Oxy_4	2OG-Fe(II) oxygenase superfamily	1.5e-14
MDI9342369.1	Sediminibacterium sp.	JASGCO010000040.1	MDI9342365.1	8318	10367	+	PF00171	Aldedh	Aldehyde dehydrogenase family	3.7e-55	PF01575	MaoC_dehydratas	MaoC like domain	1.7e-23
MDI9342369.1	Sediminibacterium sp.	JASGCO010000040.1	MDI9342366.1	10403	11018	+	PF05154	TM2	TM2 domain	5.4e-18
MDI9342369.1	Sediminibacterium sp.	JASGCO010000040.1	MDI9342367.1	11134	11344	+	PF10825	DUF2752	Protein of unknown function (DUF2752)	8.3e-15
MDI9342369.1	Sediminibacterium sp.	JASGCO010000040.1	MDI9342368.1	11580	11880	+
MDI9342369.1	Sediminibacterium sp.	JASGCO010000040.1	MDI9342369.1	11904	12774	+	PF05114	DUF692	Protein of unknown function (DUF692)	3.9e-42
MDI9342369.1	Sediminibacterium sp.	JASGCO010000040.1	MDI9342370.1	12763	13543	+
MDI9342369.1	Sediminibacterium sp.	JASGCO010000040.1	MDI9342371.1	13547	15428	+	PF02310	B12-binding	B12 binding domain	1.5e-17	PF04055	Radical_SAM	Radical SAM superfamily	1.7e-16
MDI9342369.1	Sediminibacterium sp.	JASGCO010000040.1	MDI9342372.1	15446	16415	+	PF13847	Methyltransf_31	Methyltransferase domain	4.6e-15	PF13649	Methyltransf_25	Methyltransferase domain	1.4e-10	PF08242	Methyltransf_12	Methyltransferase domain	2.9e-07	PF08241	Methyltransf_11	Methyltransferase domain	2.2e-06	PF05175	MTS	Methyltransferase small domain	4.5e-06
MDI9342369.1	Sediminibacterium sp.	JASGCO010000040.1	MDI9342373.1	16445	17873	+	PF00515	TPR_1	Tetratricopeptide repeat	3.2e-14	PF07719	TPR_2	Tetratricopeptide repeat	2e-13	PF13432	TPR_16	Tetratricopeptide repeat	8.9e-12	PF14559	TPR_19	Tetratricopeptide repeat	2.4e-10	PF13424	TPR_12	Tetratricopeptide repeat	4.5e-09	RREFamAux005	RRE_TPR	-	3e-06
MDI9342369.1	Sediminibacterium sp.	JASGCO010000040.1	MDI9342374.1	19685	18074	-	PF00082	Peptidase_S8	Subtilase family	8.5e-56
MDI9342369.1	Sediminibacterium sp.	JASGCO010000040.1	MDI9342375.1	21171	19800	-	PF00291	PALP	Pyridoxal-phosphate dependent enzyme	2.4e-67	PF00571	CBS	CBS domain	5.1e-09
MDI9342369.1	Sediminibacterium sp.	JASGCO010000040.1	MDI9342376.1	22145	21290	-	PF00682	HMGL-like	HMGL-like	6.1e-23
MDI9342369.1	Sediminibacterium sp.	JASGCO010000040.1	MDI9342377.1	22760	22214	-
MDH5676845.1	Myxococcales bacterium	JAOUOP010000129.1	MDH5676843.1	312	2616	+	PF03712	Cu2_monoox_C	Copper type II ascorbate-dependent monooxygenase, C-terminal domain	2e-06
MDH5676845.1	Myxococcales bacterium	JAOUOP010000129.1	MDH5676844.1	2962	3100	+
MDH5676845.1	Myxococcales bacterium	JAOUOP010000129.1	MDH5676845.1	3111	3657	+	PF05114	DUF692	Protein of unknown function (DUF692)	2e-18
MDH5676845.1	Myxococcales bacterium	JAOUOP010000129.1	MDH5676846.1	4117	4528	+
MDH5676845.1	Myxococcales bacterium	JAOUOP010000129.1	MDH5676847.1	4530	5250	+
MDH5676845.1	Myxococcales bacterium	JAOUOP010000129.1	MDH5676848.1	5233	7138	+	PF04055	Radical_SAM	Radical SAM superfamily	1e-05
MDH5676845.1	Myxococcales bacterium	JAOUOP010000129.1	MDH5676849.1	7708	7288	-
MDH5676845.1	Myxococcales bacterium	JAOUOP010000129.1	MDH5676850.1	8690	7700	-
MDH5676845.1	Myxococcales bacterium	JAOUOP010000129.1	MDH5676851.1	9232	8751	-
WP_083412975.1	Paracoccus aminovorans	NZ_LN832559.1	WP_231964698.1	1379593	1379143	-	PF05521	Phage_H_T_join	Phage head-tail joining protein	8.8e-06
WP_083412975.1	Paracoccus aminovorans	NZ_LN832559.1	WP_074970890.1	1380034	1381252	+	PF02417	Chromate_transp	Chromate transporter	1e-68
WP_083412975.1	Paracoccus aminovorans	NZ_LN832559.1	WP_090271472.1	1381891	1383391	+	PF00665	rve	Integrase core domain	8.6e-10
WP_083412975.1	Paracoccus aminovorans	NZ_LN832559.1	WP_028030902.1	1383390	1384119	+	PF01695	IstB_IS21	IstB-like ATP binding protein	5.4e-75	PF00308	Bac_DnaA	Bacterial dnaA protein	1.6e-06	PF04851	ResIII	Type III restriction enzyme, res subunit	0.00012	PF01591	6PF2K	6-phosphofructo-2-kinase	0.00074	PF02562	PhoH	PhoH-like protein	0.00077
WP_083412975.1	Paracoccus aminovorans	NZ_LN832559.1	WP_074971111.1	1384895	1385132	+
WP_083412975.1	Paracoccus aminovorans	NZ_LN832559.1	WP_074971109.1	1385142	1387038	+	PF04055	Radical_SAM	Radical SAM superfamily	1.4e-07
WP_083412975.1	Paracoccus aminovorans	NZ_LN832559.1	WP_074971107.1	1387013	1387817	+	PF05721	PhyH	Phytanoyl-CoA dioxygenase (PhyH)	7.7e-25
WP_083412975.1	Paracoccus aminovorans	NZ_LN832559.1	WP_074971105.1	1387922	1388108	+
WP_083412975.1	Paracoccus aminovorans	NZ_LN832559.1	WP_083412975.1	1388124	1389054	+	PF05114	DUF692	Protein of unknown function (DUF692)	1.9e-39
WP_083412975.1	Paracoccus aminovorans	NZ_LN832559.1	WP_145981073.1	1389050	1389869	+	PF11590	DNAPolymera_Pol	DNA polymerase catalytic subunit Pol	0.00027
WP_083412975.1	Paracoccus aminovorans	NZ_LN832559.1	WP_139218153.1	1389865	1391830	+	PF04055	Radical_SAM	Radical SAM superfamily	1.7e-13	PF02310	B12-binding	B12 binding domain	2e-13
WP_083412975.1	Paracoccus aminovorans	NZ_LN832559.1	WP_170848994.1	1391862	1392834	+	PF13649	Methyltransf_25	Methyltransferase domain	4.3e-09	PF13847	Methyltransf_31	Methyltransferase domain	1.8e-08	PF08242	Methyltransf_12	Methyltransferase domain	1.4e-05	PF02390	Methyltransf_4	Putative methyltransferase	1.7e-05	PF08241	Methyltransf_11	Methyltransferase domain	9.1e-05
WP_083412975.1	Paracoccus aminovorans	NZ_LN832559.1	WP_083412974.1	1394032	1392811	-	PF04055	Radical_SAM	Radical SAM superfamily	1e-10	PF13394	Fer4_14	4Fe-4S single cluster domain	1.6e-05	PF13353	Fer4_12	4Fe-4S single cluster domain	2.4e-05
WP_083412975.1	Paracoccus aminovorans	NZ_LN832559.1	WP_231964699.1	1394457	1394133	-
WP_083412975.1	Paracoccus aminovorans	NZ_LN832559.1	WP_090271472.1	1394585	1396085	+	PF00665	rve	Integrase core domain	8.6e-10
WP_083412975.1	Paracoccus aminovorans	NZ_LN832559.1	WP_028030902.1	1396084	1396813	+	PF01695	IstB_IS21	IstB-like ATP binding protein	5.4e-75	PF00308	Bac_DnaA	Bacterial dnaA protein	1.6e-06	PF04851	ResIII	Type III restriction enzyme, res subunit	0.00012	PF01591	6PF2K	6-phosphofructo-2-kinase	0.00074	PF02562	PhoH	PhoH-like protein	0.00077
WP_083412975.1	Paracoccus aminovorans	NZ_LN832559.1	WP_074971043.1	1396940	1397342	+
TAY82299.1	Rhizobium leguminosarum	SIOL01000001.1	TAY81972.1	4999636	5000659	+	PF02653	BPD_transp_2	Branched-chain amino acid transport system / permease component	6.8e-46
TAY82299.1	Rhizobium leguminosarum	SIOL01000001.1	TAY81973.1	5000805	5001753	+	PF02955	GSH-S_ATP	Prokaryotic glutathione synthetase, ATP-grasp domain	1.5e-71	PF02951	GSH-S_N	Prokaryotic glutathione synthetase, N-terminal domain	1.5e-40	PF08443	RimK	RimK-like ATP-grasp domain	8.3e-17	PF14398	ATPgrasp_YheCD	YheC/D like ATP-grasp	1.5e-05
TAY82299.1	Rhizobium leguminosarum	SIOL01000001.1	TAY81974.1	5002075	5003731	+	PF00239	Resolvase	Resolvase, N terminal domain	1.1e-19	PF07508	Recombinase	Recombinase	5.8e-11	PF13408	Zn_ribbon_recom	Recombinase zinc beta ribbon domain	5.3e-08
TAY82299.1	Rhizobium leguminosarum	SIOL01000001.1	TAY81975.1	5004187	5005096	+
TAY82299.1	Rhizobium leguminosarum	SIOL01000001.1	TAY81976.1	5007012	5005092	-	PF02384	N6_Mtase	N-6 DNA Methylase	5.9e-29	PF13847	Methyltransf_31	Methyltransferase domain	1.5e-08	PF01170	UPF0020	Putative RNA methylase family UPF0020	4.9e-07
TAY82299.1	Rhizobium leguminosarum	SIOL01000001.1	TAY81977.1	5007931	5007298	-	PF00239	Resolvase	Resolvase, N terminal domain	8.4e-24	PF07508	Recombinase	Recombinase	0.00017
TAY82299.1	Rhizobium leguminosarum	SIOL01000001.1	TAY81978.1	5010204	5008224	-	PF04055	Radical_SAM	Radical SAM superfamily	4.1e-19	PF02310	B12-binding	B12 binding domain	4.5e-13
TAY82299.1	Rhizobium leguminosarum	SIOL01000001.1	TAY81979.1	5011017	5010222	-	RREFam006	PqqD_RRE	RRE-containing protein in a pyrroloquinoline cluster	8.6e-05
TAY82299.1	Rhizobium leguminosarum	SIOL01000001.1	TAY82299.1	5011876	5011006	-	PF05114	DUF692	Protein of unknown function (DUF692)	2.1e-40	PF01261	AP_endonuc_2	Xylose isomerase-like TIM barrel	0.00026
TAY82299.1	Rhizobium leguminosarum	SIOL01000001.1	TAY81980.1	5013633	5012157	-	PF00067	p450	Cytochrome P450	2.9e-35
TAY82299.1	Rhizobium leguminosarum	SIOL01000001.1	TAY81981.1	5013777	5014791	+	PF01370	Epimerase	NAD dependent epimerase/dehydratase family	7.7e-09
TAY82299.1	Rhizobium leguminosarum	SIOL01000001.1	TAY81982.1	5015308	5014912	-
TAY82299.1	Rhizobium leguminosarum	SIOL01000001.1	TAY82300.1	5015809	5015326	-	PF03733	YccF	Inner membrane component domain	5.1e-32
TAY82299.1	Rhizobium leguminosarum	SIOL01000001.1	TAY81983.1	5015938	5016313	+	PF01381	HTH_3	Helix-turn-helix	1.7e-14	PF13560	HTH_31	Helix-turn-helix domain	6e-10	PF12844	HTH_19	Helix-turn-helix domain	7.9e-09

## Sheet: Cooccurence_AllMNIORepnode100
MNIO_Accession(RepNode100)	Genus/Species	Nucleotide_Accession	PF00067 (P450)	PF05114 (MNIO)	PF13649 (Methyltransferase)	PF02310_PF04055 (B12_rSAM)	Precursor sequence	Occurrence_P450	Occurrence_MNIO	Occurrence_Methyltransferase	Occurrence_B12_rSAM
ABC35712.1	Burkholderia thailandensis E264	CP000085.1	1	1	1	1	MATKPKKTKGVSVSIEGKLPKMTLDMPVDAKKIKAIQKCLENGKLTITMSKVDLAGGRMGEGYLYD	0.73913	1	0.927536	0.971014
WP_009907054.1	Burkholderia thailandensis	NZ_JANURI010000028.1	1	1	1	1	MATKPKKTKGVSVSIEGKLPKMTLDMPVDAKKIKAIQKCLENGKLTITMSKVDLAGGRMGEGYLYD
WP_009898131.1	Burkholderia thailandensis	NZ_WCIQ01000029.1	1	1	1	1	MATKPKKTKGVSVSIEGKLPKMTLDMPVDAKKIKAIQKCLENGKLTITMSKVDLAGGRMGEGYLYD
WP_015603954.1	Burkholderia humptydooensis	NZ_JAUY01000034.1	1	1	1	1	MATKPKKTKGVSVSIEGKLPKMTLEMPVDARKIKAIQKCLENGKLTITVSKVDLAGGRMGEGYLYD
WP_059933631.1	Burkholderia sp. MSMB1588	NZ_CM003770.1	1	1	1	1	MATKPKKTKGVSVSIEGKLPKMTLEMPVDARKIKAIQKCLENGKLTITVSKVDLAGGRMGEGYLYD
WP_063534377.1	Burkholderia sp. MSMB1589WGS	NZ_LNJT01000008.1	1	1	1	1	MATKPKKTKGVSVSLEGKLPKMTLEMPVDARKIKAIQKCLENGKLTITVSKVDLAGGRMGEGYLYD
WP_009914071.1	Burkholderia humptydooensis	NZ_CP065687.1	1	1	1	1	MATKPKKTKGVSVSIEGKLPKMTLEMPVDARKIKAIQKCLENGKLTITVSKVDLAGGRMGEGYLYD
WP_004196528.1	Burkholderia pseudomallei	NZ_JAWILM010000004.1	1	1	1	1	MATKPKKTKGVSVSIEGKLPKMTLDMPVDAKKIKAIQKCLENGKLTITMSKVDLAGGRMGEGYLYD
WP_038756459.1	Burkholderia pseudomallei	NZ_KN150941.1	1	1	1	1	MATKPKKTKGVSVSIEGKLPKMTLDMPVDAKKIKAIQKCLENGKLTITMSKVDLAGGRMGEGYLYD
WP_038754083.1	Burkholderia pseudomallei	NZ_KN150861.1	1	1	1	1	MATKPKKTKGVSVSIEGKLPKMTLDMPVDAKKIKAIQKCLENGKLTITMSKVDLAGGRMGEGYLYD
WP_058035158.1	Burkholderia pseudomallei	NZ_JAGGBZ010000042.1	1	1	1	1	MATKPKKTKGVSVSIEGKLPKMTLDMPVDAKKIKAIQKCLENGKLTITMSKVDLAGGRMGEGYLYD
WP_122654464.1	Burkholderia pseudomallei	NZ_UUXP01000103.1	1	1	1	1	MATKPKKTKGVSVSIEGKLPKMTLDMPVDAKKIKAIQKCLENGKLTITMSKVDLAGGRMGEGYLYD
WP_208813011.1	Burkholderia pseudomallei	NZ_JAGGBR010000039.1	1	1	1	1	MATKPKKTKGVSVSIEGKLPKMTLDMPVDAKKIKAIQKCLENGKLTITMSKVDLAGGRMGEGYLYD
WP_009981063.1	Burkholderia pseudomallei BCC215	NZ_ABBR01000500.1	1	1	1	1	MATKPKKTKGVSVSIEGKLPKMTLDMPVDAKKIKAIQKCLENGKLTITMSKVDLAGGRMGEGYLYD
WP_264236925.1	Burkholderia pseudomallei	NZ_JAOZIJ010000033.1	1	1	1	1	MATKPKKTKGVSVSIEGKLPKMTLDMPVDAKKIKAIQKCLENGKLTITMSKVDLAGGRMGEGYLYD
WP_264253191.1	Burkholderia pseudomallei	NZ_JAOZJG010000035.1	1	1	1	1	MATKPKKTKGVSVSIEGKLPKMTLDMPVDAKKIKAIQKCLENGKLTITMSKVDLAGGRMGEGYLYD
WP_045243502.1	Burkholderia pseudomallei	NZ_JAQPOW010000063.1	1	1	1	1	MATKPKKTKGVSVSIEGKLPKMTLDMPVDAKKIKAIQKCLENGKLTITMSKVDLAGGRMGEGYLYD
WP_270956096.1	Burkholderia pseudomallei	NZ_JAPQST020000002.1	1	1	1	1	MATKPKKTKGVSVSIEGKLPKMTLDMPVDAKKIKAIQKCLENGKLTITMSKVDLAGGRMGEGYLYD
WP_038725437.1	Burkholderia pseudomallei	NZ_LWKM01000035.1	1	1	1	1	MATKPKKTKGVSVSIEGKLPKMTLDMPVDAKKIKAIQKCLENGKLTITMSKVDLAGGRMGEGYLYD
WP_041189437.1	Burkholderia pseudomallei MSHR4000	NZ_KN323042.1	1	1	1	1	MATKPKKTKGVSVSIEGKLPKMTLDMPVDAKKIKAIQKCLENGKLTITMSKVDLAGGRMGEGYLYD
WP_038731252.1	Burkholderia pseudomallei 576	NZ_CP008778.1	1	1	1	1	MATKPKKTKGVSVSIEGKLPKMTLDMPVDAKKIKAIQKCLENGKLTITMSKVDLAGGRMGEGYLYD
WP_038763239.1	Burkholderia pseudomallei	NZ_LXAD01000106.1	1	1	1	1	MATKPKKTKGVSVSIEGKLPKMTLDMPVDAKKIKAIQKCLENGKLTITMSKVDLAGGRMGEGYLYD
WP_038774393.1	Burkholderia pseudomallei	NZ_WUTB01000082.1	1	1	1	1	MATKPKKTKGVSVSIEGKLPKMTLDMPVDAKKIKAIQKCLENGKLTITMSKVDLAGGRMGEGYLYD
WP_208838502.1	Burkholderia pseudomallei	NZ_JAGGBD010000035.1	1	1	1	1	MATKPKKTKGVSVSIEGKLPKMTLDMPVDAKKIKAIQKCLENGKLTITMSKVDLAGGRMGEGYLYD
WP_208205296.1	Burkholderia pseudomallei	NZ_JAGGBY010000089.1	1	1	1	1	MATKPKKTKGVSVSIEGKLPKMTLDMPVDAKKIKAIQKCLENGKLTITMSKVDLAGGRMGEGYLYD
WP_041195603.1	Burkholderia pseudomallei MSHR3335	NZ_KN323131.1	1	1	1	1	MATKPKKTKGVSVSIEGKLPKMTLDMPVDAKKIKAIQKCLENGKLTITMSKVDLAGGRMGEGYLYD
WP_316400961.1	Burkholderia pseudomallei	NZ_JAUZUM010000005.1	1	1	1	1	MATKPKKTKGVSVSIEGKLPKMTLDMPVDAKKIKAIQKCLENGKLTITMSKVDLAGGRMGEGYLYD
WP_038760955.1	Burkholderia pseudomallei TSV 31	NZ_KN323019.1	1	1	1	1	MATKPKKTKGVSVSIEGKLPKMTLDMPVDAKKIKAIQKCLENGKLTITMSKVDLAGGRMGEGYLYD
TPB63544.1	Burkholderia pseudomallei	QFRO01000115.1	1	1	1	1	MATKPKKTKGVSVSIEGKLPKMTLDMPVDAKKIKAIQKCLENGKLTITMSKVDLAGGRMGEGYLYD
WP_004557993.1	Burkholderia pseudomallei	NZ_CP111137.1	1	1	1	1	MATKPKKTKGVSVSIEGKLPKMTLDMPVDAKKIKAIQKCLENGKLTITMSKVDLAGGRMGESYLYD
MBF3713923.1	Burkholderia pseudomallei	JADHAL010000038.1	1	1	1	1	MATKPKKTKGVSVSIEGKLPKMTLDMPVDAKKIKAIQKCLENGKLTITMSKVDLAGGRMGEGYLYD
WP_076830717.1	Burkholderia pseudomallei	NZ_LXCW01000033.1	1	1	1	1	MATKPKKTKGVSVSIEGKLPKMTLDMPVDAKKIKAIQKCLENGKLTITMSKVDLAGGRMGEGYLYD
VBN64128.1	Burkholderia pseudomallei	UUXG01000065.1	1	1	1	1	MATKPKKTKGVSVSIEGKLPKMTLDMPVDAKKIKAIQKCLENGKLTITMSKVDLAGGRMGEGYLYD
CAG1017483.1	Burkholderiaceae bacterium	CAJPFZ010000299.1	1	1	1	1	MATKNPKAPKSSPKITLTGTLPKLTLDMPLDARKVKAIQKCIEKGTLSITVSKVDLAAGRIGDAWLYD
EIP86375.1	Burkholderia humptydooensis MSMB43	JH692065.1	1	1	1	1	MATKPKKTKGVSVSIEGKLPKMTLEMPVDARKIKAIQKCLENGKLTITVSKVDLAGGRMGEGYLYD
WP_004194515.1	Burkholderia mallei	NZ_RKJU01000001.1	1	1	1	1	MATKPKKTKGVSVSIEGKLPKMTLDMPVDAKKIKAIQKCLENGKLTITMSKVDLAGGRMGEGYLYD
MBL8238336.1	Bryobacterales bacterium	JAEUQC010000080.1	1	1	1	1	MAAKKIEQGKNRITLEGTIPKLSLSMPLDAAKTKAIQRCIEKGTLNITVSKVDLQTGKIGDAWLYD
MBN8214163.1	Xanthomonadales bacterium	JAFLDZ010000016.1	1	1	1	1	MATTKKPAAKKAAKKATKKAAKAGPASITLAGAIPKLHLSMPLDKKKIAAIQRCIEKGTLNVTLSKVDLAGGKLGSGWLYD
MBX3740453.1	Akkermansiaceae bacterium	JAHCBC010000001.1	1	1	1	1	MAAKKSAKKAAAVKKTVKAKKTASPTGELTLEMALDDKKIAAIQQCLQKGQLKITVKQVDLSNGKLGDSWLYD
KGU87554.1	Burkholderia pseudomallei MSHR4372	KN323001.1	1	1	1	1	MATKPKKTKGVSVSIEGKLPKMTLDMPVDAKKIKAIQKCLENGKLTITMSKVDLAGGRMGEGYLYD
WP_263545016.1	Tahibacter soli	NZ_JAOVZO020000014.1	1	1	1	1	MAVTGKGAAKKTASKKASVSVAGAIPKLKLTMPLDAKKIAAIQKCIAKGSLTITLSKVDLIGGRLGDPWLYD
NOT88279.1	Lysobacter sp.	JABFRN010000001.1	1	1	1	1	MKAGAASITLAGAIPKLHLSMPLDKKKIAAIQRCIEKGTLNVTLSKVDLAGGKLGSGWLYD
WP_114844792.1	Dyella tabacisoli	NZ_KZ857175.1	1	1	1	1	MATTRKSSTKKTAVKKAAVRKAAVKKVPVKAAKINISGPIPKLTLSMPLDEKKIAAIHRCIQKGSLKVTLNRVDLVSGKLGSGWLYD
MBW8851695.1	Xanthomonadales bacterium	JAEKKX010000013.1	1	1	1	1	MATTRKPAAKKAAKGPAKKAAKKVAKKSGAAKSASIALSGAIPKMHLSMPLDAKKIAAIKRCIDKGTLTVTLSKVDLSGGKLSGPWLYD
WP_167928014.1	Planosporangium thailandense	NZ_JAATVY010000025.1	1	1	0	1	MSNIEINRHTEINLEVDEEKLQAIRSCLEKGRLSIRMSNVDLSQAGRLQAPYLYD
WP_162002680.1	Streptomyces sp. CB01881	NZ_RSFG01000009.1	1	1	1	1	MGSNGNGKPSARGPTVNGRAAEHSIQLRSPKIELGFELTEERKQAISTCLRNGNLRMTAHNASIDILDGNIRAEDGYLWD
WP_209416722.1	Kitasatospora sp. RG8	NZ_JAGIYX010000037.1	1	1	1	1	MGSNGNGKPSARGPTVNGRAAEHSIQLRSPKIELGFELTDERKQAISTCLRNGNLRMTAHNASIDILDGNIRAEDGYLWD
TYC66662.1	Streptomyces sp. CB01881	RSFG01000009.1	1	1	1	1	MGSNGNGKPSARGPTVNGRAAEHSIQLRSPKIELGFELTEERKQAISTCLRNGNLRMTAHNASIDILDGNIRAEDGYLWD
WP_129271392.1	Bradyrhizobium betae	NZ_MZXW01000017.1	1	1	1	1	MAKSPKRAAASAGGNLKMSLKLDPAKIKRIQQCLKKGQLTITVAKVSSVARGENGYKYD
MBP1097539.1	Bradyrhizobium japonicum	JAFDSR010000001.1	1	1	1	1	MAKSAKRAGARSSGGGNLKMTLKLDPEKVKRIQQCLKKGQLTITVAKVSSVARGENGYKYD
TAY82299.1	Rhizobium leguminosarum	SIOL01000001.1	1	1	0	1	MATKKEGKKSSIELSFELNDEQTKQIQECIRKGTLKIQVLDIEDIKDGRAASAYLYD
MQY12875.1	Streptomyces smaragdinus	WEGJ01000009.1	0	1	1	1	MNAHEKAQVVITPSSMVFSLTPEHREKARACLERSGKLEISFESVSVTNLTEIQELGKEGVIVD
WP_224586504.1	Mesorhizobium sp. CA14	NZ_JAIUHR010000018.1	0	1	0	1	MVSKERGKTILTTSKSLGHDERSALIECLQRGGDLKIKVMKVGESEIGNGGKAISMVVDTQD
WP_153452477.1	Streptomyces smaragdinus	NZ_WEGJ01000009.1	0	1	1	1	MNAHEKAQVVITPSSMVFSLTPEHREKARACLERSGKLEISFESVSVTNLTEIQELGKEGVIVD
WP_134006280.1	Kribbella sp. VKM Ac-2566	NZ_SODT01000011.1	0	1	1	1	MANNDPSQEPRRPVDLRGPHVAVTPDAVVFALGEEQREAAKQCMEKNGRVTFTFREISVTDLLELKALDGPDGGVIVD
MDJ0853098.1	Myxococcota bacterium	JASJBS010000231.1	0	1	1	1	MAAKGKKKEKKGKKKAKGIVVTESAIMIALGPDERRKARRCLKRSGKITFAVKEHSVTHLPQLLDNGKLID
WP_160330237.1	Streptomyces roseifaciens	NZ_LNBE01000003.1	0	1	1	1	MTNGETGRPNGGGSFVQTGHSMVIDLTGAPHIAEESGMAKYEDAAQVVVTPASVVFSLTPEHREQAQRCLEKSGEVRISFSEVSVTNLTEIRELGGDGVLVD
WP_141343163.1	Bradyrhizobium sp. USDA 3458	NZ_VIDV02000129.1	0	1	1	1	MAKKAAPKGKKGPKGRTGKKGDVVFTQNAIVITLDAAAQRQAKRCLAKNGKITFSVTEHSVTKLPQLLDNGKLID
MBV8367743.1	Candidatus Eremiobacteraeota bacterium	JAFAKB010000011.1	0	1	1	1	MASEGRSGDTGHKYHVEVNITDEATKAKIHECIEKRGKLTITSELKGFALGSDGGFDQRID
WP_306383405.1	Pseudomonas protegens	NZ_JAUTCJ010000012.1	0	1	1	0	MANDKDKDKRFTVSGRQVVEFELLDDASKEALIKCINEKGRITLTFNEIGTIPETLEPGFRQIID
WP_257551926.1	Streptomyces sp. NBC_00162	NZ_CP102509.1	0	1	1	1	MKHTEGPQVIVTPSSLLFTLTPEHREKARSCLETSGEIRISFEEVSVTNLTEIRELGREGVIID
MBP6189622.1	Azonexus sp.	JAGNWW010000057.1	0	1	1	1	MADDMNKDGRVKVTGRQVLDFELLDDQTKKAVIKCIQDKGRISVVINEIGTVSDKTEGGFRQLID
WP_299281768.1	uncultured Tateyamaria sp.	NZ_CANLVZ010000003.1	0	1	0	1	MADDERAKVAGRQTLEFDLLDAETQKKVIECIQERGKISVILEDRGVVSTGQLAAFQQMVD
WP_074971115.1	Paracoccus aminovorans	NZ_FOPU01000063.1	0	1	1	1	MAENDQTKVPGREVLEFDLLDPKMREDVIKCIQERGKISVVIEDRGTVSLDRLSAFKQLID
MTH36435.1	Paracoccus limosus	WMIF01000039.1	0	1	1	1	MAENDRTKVDGRQTLEFDLLDPETQERVIECIQKRGKISVVIEDRGVISADQLTAFKQLID
WP_170294018.1	Paracoccus limosus	NZ_WMIF01000039.1	0	1	1	1	MAENDRTKVDGRQTLEFDLLDPETQERVIECIQKRGKISVVIEDRGVISADQLTAFKQLID
MDI9342369.1	Sediminibacterium sp.	JASGCO010000040.1	0	1	1	1	MAKKATPKKAAKKASAKKTVSKAKAVKPAAISKADLATSALLSKIQVTLDGKRKRSLSKTEIARAAECLSRTGKILISLESVIIDGTKSGTDSGTQLID
MDH5676845.1	Myxococcales bacterium	JAOUOP010000129.1	0	1	0	0	MITLSAADRRKAKACLAKNGKITFAVKKHSTTRLPALLDNGKLID
WP_083412975.1	Paracoccus aminovorans	NZ_LN832559.1	0	1	1	1	MAENDQTKVPGREVLEFDLLDPKMREDVIKCIQERGKISVVIEDRGTVSLDRLSAFKQLID

## Sheet: Cooccurence_UniquePrecursors
MNIO_Accession(RepNode100)	Genus/Species	Nucleotide_accession	PF00067 (P450)	PF05114 (MNIO)	PF13649 (Methyltransferase)	PF02310_PF04055 (B12_rSAM)	Precursor sequence	Occurrence_P450	Occurrence_MNIO	Occurrence_Methyltransferase	Occurrence_B12_rSAM
ABC35712.1	Burkholderia thailandensis E264	CP000085.1	1	1	1	1	MATKPKKTKGVSVSIEGKLPKMTLDMPVDAKKIKAIQKCLENGKLTITMSKVDLAGGRMGEGYLYD	0.545455	1	0.848485	0.939394
WP_015603954.1	Burkholderia humptydooensis	NZ_JAUY01000034.1	1	1	1	1	MATKPKKTKGVSVSIEGKLPKMTLEMPVDARKIKAIQKCLENGKLTITVSKVDLAGGRMGEGYLYD
WP_063534377.1	Burkholderia sp. MSMB1589WGS	NZ_LNJT01000008.1	1	1	1	1	MATKPKKTKGVSVSLEGKLPKMTLEMPVDARKIKAIQKCLENGKLTITVSKVDLAGGRMGEGYLYD
WP_004557993.1	Burkholderia pseudomallei	NZ_CP111137.1	1	1	1	1	MATKPKKTKGVSVSIEGKLPKMTLDMPVDAKKIKAIQKCLENGKLTITMSKVDLAGGRMGESYLYD
CAG1017483.1	Burkholderiaceae bacterium	CAJPFZ010000299.1	1	1	1	1	MATKNPKAPKSSPKITLTGTLPKLTLDMPLDARKVKAIQKCIEKGTLSITVSKVDLAAGRIGDAWLYD
MBL8238336.1	Bryobacterales bacterium	JAEUQC010000080.1	1	1	1	1	MAAKKIEQGKNRITLEGTIPKLSLSMPLDAAKTKAIQRCIEKGTLNITVSKVDLQTGKIGDAWLYD
MBN8214163.1	Xanthomonadales bacterium	JAFLDZ010000016.1	1	1	1	1	MATTKKPAAKKAAKKATKKAAKAGPASITLAGAIPKLHLSMPLDKKKIAAIQRCIEKGTLNVTLSKVDLAGGKLGSGWLYD
MBX3740453.1	Akkermansiaceae bacterium	JAHCBC010000001.1	1	1	1	1	MAAKKSAKKAAAVKKTVKAKKTASPTGELTLEMALDDKKIAAIQQCLQKGQLKITVKQVDLSNGKLGDSWLYD
WP_263545016.1	Tahibacter soli	NZ_JAOVZO020000014.1	1	1	1	1	MAVTGKGAAKKTASKKASVSVAGAIPKLKLTMPLDAKKIAAIQKCIAKGSLTITLSKVDLIGGRLGDPWLYD
NOT88279.1	Lysobacter sp.	JABFRN010000001.1	1	1	1	1	MKAGAASITLAGAIPKLHLSMPLDKKKIAAIQRCIEKGTLNVTLSKVDLAGGKLGSGWLYD
WP_114844792.1	Dyella tabacisoli	NZ_KZ857175.1	1	1	1	1	MATTRKSSTKKTAVKKAAVRKAAVKKVPVKAAKINISGPIPKLTLSMPLDEKKIAAIHRCIQKGSLKVTLNRVDLVSGKLGSGWLYD
MBW8851695.1	Xanthomonadales bacterium	JAEKKX010000013.1	1	1	1	1	MATTRKPAAKKAAKGPAKKAAKKVAKKSGAAKSASIALSGAIPKMHLSMPLDAKKIAAIKRCIDKGTLTVTLSKVDLSGGKLSGPWLYD
WP_167928014.1	Planosporangium thailandense	NZ_JAATVY010000025.1	1	1	0	1	MSNIEINRHTEINLEVDEEKLQAIRSCLEKGRLSIRMSNVDLSQAGRLQAPYLYD
WP_162002680.1	Streptomyces sp. CB01881	NZ_RSFG01000009.1	1	1	1	1	MGSNGNGKPSARGPTVNGRAAEHSIQLRSPKIELGFELTEERKQAISTCLRNGNLRMTAHNASIDILDGNIRAEDGYLWD
WP_209416722.1	Kitasatospora sp. RG8	NZ_JAGIYX010000037.1	1	1	1	1	MGSNGNGKPSARGPTVNGRAAEHSIQLRSPKIELGFELTDERKQAISTCLRNGNLRMTAHNASIDILDGNIRAEDGYLWD
WP_129271392.1	Bradyrhizobium betae	NZ_MZXW01000017.1	1	1	1	1	MAKSPKRAAASAGGNLKMSLKLDPAKIKRIQQCLKKGQLTITVAKVSSVARGENGYKYD
MBP1097539.1	Bradyrhizobium japonicum	JAFDSR010000001.1	1	1	1	1	MAKSAKRAGARSSGGGNLKMTLKLDPEKVKRIQQCLKKGQLTITVAKVSSVARGENGYKYD
TAY82299.1	Rhizobium leguminosarum	SIOL01000001.1	1	1	0	1	MATKKEGKKSSIELSFELNDEQTKQIQECIRKGTLKIQVLDIEDIKDGRAASAYLYD
MQY12875.1	Streptomyces smaragdinus	WEGJ01000009.1	0	1	1	1	MNAHEKAQVVITPSSMVFSLTPEHREKARACLERSGKLEISFESVSVTNLTEIQELGKEGVIVD
WP_224586504.1	Mesorhizobium sp. CA14	NZ_JAIUHR010000018.1	0	1	0	1	MVSKERGKTILTTSKSLGHDERSALIECLQRGGDLKIKVMKVGESEIGNGGKAISMVVDTQD
WP_134006280.1	Kribbella sp. VKM Ac-2566	NZ_SODT01000011.1	0	1	1	1	MANNDPSQEPRRPVDLRGPHVAVTPDAVVFALGEEQREAAKQCMEKNGRVTFTFREISVTDLLELKALDGPDGGVIVD
MDJ0853098.1	Myxococcota bacterium	JASJBS010000231.1	0	1	1	1	MAAKGKKKEKKGKKKAKGIVVTESAIMIALGPDERRKARRCLKRSGKITFAVKEHSVTHLPQLLDNGKLID
WP_160330237.1	Streptomyces roseifaciens	NZ_LNBE01000003.1	0	1	1	1	MTNGETGRPNGGGSFVQTGHSMVIDLTGAPHIAEESGMAKYEDAAQVVVTPASVVFSLTPEHREQAQRCLEKSGEVRISFSEVSVTNLTEIRELGGDGVLVD
WP_141343163.1	Bradyrhizobium sp. USDA 3458	NZ_VIDV02000129.1	0	1	1	1	MAKKAAPKGKKGPKGRTGKKGDVVFTQNAIVITLDAAAQRQAKRCLAKNGKITFSVTEHSVTKLPQLLDNGKLID
MBV8367743.1	Candidatus Eremiobacteraeota bacterium	JAFAKB010000011.1	0	1	1	1	MASEGRSGDTGHKYHVEVNITDEATKAKIHECIEKRGKLTITSELKGFALGSDGGFDQRID
WP_306383405.1	Pseudomonas protegens	NZ_JAUTCJ010000012.1	0	1	1	0	MANDKDKDKRFTVSGRQVVEFELLDDASKEALIKCINEKGRITLTFNEIGTIPETLEPGFRQIID
WP_257551926.1	Streptomyces sp. NBC_00162	NZ_CP102509.1	0	1	1	1	MKHTEGPQVIVTPSSLLFTLTPEHREKARSCLETSGEIRISFEEVSVTNLTEIRELGREGVIID
MBP6189622.1	Azonexus sp.	JAGNWW010000057.1	0	1	1	1	MADDMNKDGRVKVTGRQVLDFELLDDQTKKAVIKCIQDKGRISVVINEIGTVSDKTEGGFRQLID
WP_299281768.1	uncultured Tateyamaria sp.	NZ_CANLVZ010000003.1	0	1	0	1	MADDERAKVAGRQTLEFDLLDAETQKKVIECIQERGKISVILEDRGVVSTGQLAAFQQMVD
WP_074971115.1	Paracoccus aminovorans	NZ_FOPU01000063.1	0	1	1	1	MAENDQTKVPGREVLEFDLLDPKMREDVIKCIQERGKISVVIEDRGTVSLDRLSAFKQLID
MTH36435.1	Paracoccus limosus	WMIF01000039.1	0	1	1	1	MAENDRTKVDGRQTLEFDLLDPETQERVIECIQKRGKISVVIEDRGVISADQLTAFKQLID
MDI9342369.1	Sediminibacterium sp.	JASGCO010000040.1	0	1	1	1	MAKKATPKKAAKKASAKKTVSKAKAVKPAAISKADLATSALLSKIQVTLDGKRKRSLSKTEIARAAECLSRTGKILISLESVIIDGTKSGTDSGTQLID
MDH5676845.1	Myxococcales bacterium	JAOUOP010000129.1	0	1	0	0	MITLSAADRRKAKACLAKNGKITFAVKKHSTTRLPALLDNGKLID
