# Supplementary material for: Biosynthesis of macrocyclic peptides with C-terminal β-amino-α-keto acid groups by three different metalloenzymes
Source: bioRxiv. 2024 Jan 17:2023.10.30.564719. Originally published 2023 Oct 30. Preprint. [Version 3] doi: 10.1101/2023.10.30.564719 (PMC10635010; doi:10.1101/2023.10.30.564719)
Supplement: Supplement 4 [file media-4.xls]

## Sheet: All MS spectra
Experimental m/z	Theoretical m/z	Error (ppm)	Figure
8421.45	8421.36	10.3665	S1a
629.272	629.27	4.4496	S1a
8421.45	8421.36	10.1409	S1b
8435.46	8435.38	9.91064	S1b
629.27	629.27	1.43023	S1c
643.286	643.285	1.86542	S1c
8419.43	8419.35	9.63258	S1c
627.255	627.254	1.75368	S1c
629.27	629.27	0.158914	S1c
627.255	627.254	1.2754	S1d
629.271	629.27	2.06589	S1d
641.272	641.27	3.89852	S1d
643.285	643.285	0.932712	S1d
1612.72	1612.72	1.42616	S1e
1614.74	1614.73	2.22947	S1e
1626.74	1626.73	2.15155	S1e
1628.75	1628.75	0.552571	S1e
1614.75	1614.73	7.05998	S1f
8088.3	8088.22	10.7935	S3a
611.261	611.259	3.10834	S3a
8088.29	8088.22	8.87711	S3b
627.255	627.254	1.9131	S5
627.255	627.254	1.9131	S6
8074.28	8074.2	9.44985	S9
1596.73	1596.72	4.75974	S11
1610.74	1610.74	0.993332	S11
1614.74	1614.73	4.08736	S11
1596.73	1596.72	1.06468	S11
1610.74	1610.74	1.67625	S11
1628.75	1628.75	0.920951	S11
1596.72	1596.72	0.501026	S11
1610.74	1610.74	0.744999	S11
1614.74	1614.73	1.23859	S11
1628.75	1628.75	0.429777	S11
8102.27	8102.23	4.18403	S15
625.275	625.274	0.31986	S15
611.258	611.259	1.63597	S15
629.271	629.27	2.06589	S25
643.286	643.285	1.86542	S25
611.259	611.259	0	S28
583.264	583.264	0.342898	S28
2656.37	2656.36	3.35045	S30
2854.6	2854.58	5.00949	S30
2077.07	2077.07	4.09231	S30
430.067	430.067	0	S33
431.074	431.074	0.463958	S33
432.078	432.078	0.23144	S33

## Sheet: Figure3
Fragment	Experimental m/z	Theoretical m/z	Error (ppm)
Leu fragment	86.0966	86.0964	2.32298
y1	134.044	134.045	2.98408
MeTyr fragment	150.091	150.091	1.33252
a2	193.097	193.097	0.517874
b2	221.093	221.092	2.2615
int-a(3-4)	263.176	263.175	1.13992
int-b(3-4)	291.171	291.17	1.37377
z2	294.098	294.097	1.36009
a3	306.182	306.181	2.28623
y2	311.124	311.124	1.92849
b3	334.177	334.176	2.69319
y3 -H2O	406.197	406.197	0.246186
y3	424.208	424.208	0.942934
a4	483.261	483.26	1.03464
b4	511.255	511.255	0.782388
y4	587.271	587.271	0.340558
M+H -H2O	626.282	626.282	0.63869
M+H	644.292	644.293	0.776045

## Sheet: FigureS2B
Fragment	Experimental m/z	Theoretical m/z	Error (ppm)
	269.128	269.128	3.34
	309.122	309.123	5.82
	326.149	326.15	3.37
	337.117	337.118	3.86
	354.144	354.145	3.11
	382.138	382.14	4.71
	410.206	410.207	2.93
	438.201	438.202	2.05
	450.2	450.202	4
a4	467.228	467.229	1.28
	487.18	487.182	3.69
b4	495.223	495.224	1.82
	515.175	515.177	4.08
y4-H2O	553.228	553.229	3.07
y4	571.239	571.24	1.4
	600.264	600.266	3.5
M-H2O	610.248	610.251	4.42
M	628.26	628.261	2.55

## Sheet: FigureS2C
	Experimental	Theoretical	Error (ppm)
a4	481.245	481.245	0.623384
b4	509.24	509.24	0.785485
y4-H2O	567.245	567.245	0.528872
y4	585.256	585.255	0.512597
[M+H]-H2O	624.267	624.266	0.640752
[M+H]	642.278	642.277	1.71266
	86.0956	86.0964	9.29191
	283.144	283.144	1.76589
	323.139	323.139	0
	340.165	340.166	1.76385
	351.134	351.134	0.854375
	368.161	368.16	0.271621
	396.155	396.155	1.51456
	424.223	424.223	0.9429
	452.218	452.218	1.10566
	464.218	464.218	0.861664
	501.198	501.198	0.99761
	529.193	529.193	0.944835
	614.283	614.282	1.30233

## Sheet: FigureS4
Fragment	Experimental m/z	Theoretical m/z	Error (ppm)
	86.0964	86.0964	0
	269.129	269.128	1.49
	309.124	309.123	2.26
	326.15	326.15	1.23
	337.119	337.118	1.78
	354.145	354.145	1.41
	382.14	382.14	1.57
	410.207	410.207	0.24
	438.203	438.202	1.83
	450.203	450.202	1.78
a4	467.23	467.229	1.71
	481.172	481.172	0.42
b4	495.224	495.224	0.4
y4-H2O	537.235	537.234	1.3
y4	555.246	555.245	1.08
	584.272	584.271	1.03
M+H-H2O	594.256	594.256	1.01
M+H	612.267	612.266	0.98

## Sheet: Figure S7
Fragment	Experimental m/z	Theoretical m/z	Error (ppm)
	86.097	86.0964	6.96893
	269.126	269.128	8.91767
	326.15	326.15	0.613215
	337.117	337.118	3.85621
	354.143	354.145	4.51793
	382.139	382.14	0.523369
	438.201	438.202	3.19487
	450.2	450.202	5.33094
a4	467.231	467.229	4.70861
	487.18	487.182	4.10524
b4	495.228	495.224	8.88487
	515.178	515.177	1.94108
y4	571.244	571.24	6.6522
	600.261	600.266	8.66282
M	628.261	628.261	0.955016

## Sheet: FigureS8
Fragment	Experimental m/z	Theoretical m/z	ppm	Error (ppm)
	326.15	326.15	-0.306607	0.306607
	337.118	337.118	0.296632	0.296632
	382.139	382.14	-1.83179	1.83179
	450.202	450.202	-0.888489	0.888489
a4	467.229	467.229	1.07014	1.07014
b4	495.224	495.224	-0.403858	0.403858
F2	515.175	515.177	-4.27037	4.27037
y4	571.238	571.24	-3.50116	3.50116
F1	600.268	600.266	1.83252	1.83252
M-H2O	610.247	610.251	-6.06308	6.06308
M	628.263	628.261	2.54671	2.54671

## Sheet: FigureS10
Fragment	Experimental m/z	Theoretical m/z	Error (ppm)
	86.0955	86.0964	10.4534
	269.127	269.128	5.94512
	309.123	309.123	0.323495
	337.119	337.118	2.66969
	382.138	382.14	4.18695
	410.211	410.207	9.26361
	438.203	438.202	1.14103
	450.203	450.202	1.9991
	467.158	467.156	2.99686
a4	467.231	467.229	3.8525
	485.167	485.167	1.4428
b4	495.222	495.224	4.03858
	515.175	515.177	4.07627
y4-H2O	523.221	523.219	4.96924
y4	541.228	541.229	3.141
	570.259	570.256	4.73472
M-H2O	580.235	580.24	8.61712
M	598.256	598.251	8.02339

## Sheet: Figure S12
Fragment	Charge	Experimental m/z	Theoretical m/z	Error (ppm)
a1	1	72.0808	72.0808	0
Leu im	1	86.0962	86.0964	2.32298
a2	1	187.107	187.108	2.13781
b2	1	215.103	215.103	3.25426
a3	1	300.192	300.192	0.666241
b3	1	328.188	328.187	2.74234
a4	1	371.23	371.229	2.96313
b4	1	399.225	399.224	2.50486
a5	1	428.251	428.25	0.700525
b5	1	456.245	456.245	1.75344
b6	1	513.27	513.267	7.20873
y4 -H2O	1	555.247	555.245	3.42191
y5 -H2O	1	612.265	612.266	1.46995
y12 -H2O	2	635.782	635.78	3.93218
b7	1	669.368	669.368	0.597579
y13 -H2O	2	692.324	692.322	4.04436
a14	2	726.856	726.851	6.60383
b14	2	740.845	740.848	3.64447
y6 -H2O	1	741.308	741.309	0.944276
y14 -H2O	2	749.835	749.835	0
a8	1	772.419	772.413	6.99107
y7 -H2O	1	798.333	798.331	3.38206
M+2H -H2O	2	799.374	799.369	5.87963
M+2H	2	808.375	808.375	0.865935
b9	1	857.432	857.43	2.91569
y8 -H2O	1	929.375	929.371	4.73439
a10	1	958.472	958.477	5.5296
b10	1	986.476	986.472	3.85211
b11	1	1043.5	1043.49	2.49163
y9 -H2O	1	1085.48	1085.47	3.04015
y10 -H2O	1	1142.5	1142.49	3.85123
y11 -H2O	1	1199.52	1199.52	1.41724
y12 -H2O	1	1270.56	1270.55	4.09271
y13 -H2O	1	1383.64	1383.64	3.90276
y14 -H2O	1	1498.67	1498.66	3.87012

## Sheet: Figure S13
Fragment	Charge	Experimental m/z	Theoretical m/z	Error (ppm)
a1	1	72.0807	72.0808	1.38733
Leu im	1	86.0964	86.0964	0
a2	1	187.107	187.108	1.0689
b2	1	215.103	215.103	2.32447
a3	1	300.19	300.192	5.32993
b3	1	328.188	328.187	3.35175
a4	1	371.229	371.229	0.808127
b4	1	399.226	399.224	4.25826
a5	1	428.25	428.25	1.40105
b5	1	456.247	456.245	2.63016
a6	1	485.274	485.272	5.35782
b6	1	513.265	513.267	3.70178
y4 -H2O	1	569.265	569.26	7.90499
y11 -H2O	2	607.273	607.269	6.75154
y5 -H2O	1	626.285	626.282	4.47083
y12 -H2O	2	642.791	642.788	5.13389
b7 -H2O	1	651.36	651.357	4.45224
y12	2	651.788	651.793	7.3643
b7	1	669.37	669.368	3.58547
y13 -H2O	2	699.333	699.33	5.71976
a14	2	733.863	733.859	6.4045
b14	2	747.862	747.856	8.02294
y6 -H2O	1	755.33	755.325	7.67882
b8	1	800.412	800.408	4.62264
M+2H -H2O	2	806.38	806.377	3.96837
y7 -H2O	1	812.348	812.346	2.462
M+2H	2	815.384	815.383	1.4717
b9	1	857.432	857.43	1.98267
y8 -H2O	1	943.388	943.386	1.59002
b10	1	986.476	986.472	3.44662
b11	1	1043.5	1043.49	3.64161
y9 -H2O	1	1099.49	1099.49	1.18237
y10 -H2O	1	1156.51	1156.51	0.60527
y11 -H2O	1	1213.53	1213.53	2.80174
y11	1	1231.53	1231.54	5.19674
y12 -H2O	1	1284.57	1284.57	3.19174
y13 -H2O	1	1397.66	1397.65	2.5042
y14 -H2O	1	1512.68	1512.68	1.18994

[truncated: 9 more sheets: Figure S16, Figure S26, Figure S31-GluCFragment1, Figure S31-GluCFragment2, Figure S31-GluCFragment3, Figure S34-1H, FigureS34-1H1D, Figure S34-2D, Figure S36]
